# Supplementary material for: catena-Poly[[aqua­(4-ethyl­benzoic acid-κO)lanthanum(III)]-tri-μ-4-ethyl­benzoato]
Source: Acta Crystallogr Sect E Struct Rep Online. 2010 Jan 20;66(Pt 2):m183–4. doi: 10.1107/S160053681000190X (PMC2979983; doi:10.1107/S160053681000190X)
Supplement: Supplementary file 2 [file e-66-0m183-Isup2.hkl]

# 
# h,k,l, Fc-squared, Fo-squared, sigma(Fo-squared) and status flag 
# 
data_I
_shelx_title ' z in  P-1' 
_shelx_refln_list_code          4 
_shelx_F_calc_maximum      231.28 
_exptl_crystal_F_000       768.00 
_reflns_d_resolution_high  0.7714 
 
loop_ 
 _symmetry_equiv_pos_as_xyz 
 'x, y, z' 
 '-x, -y, -z' 
 
_cell_length_a     9.5319 
_cell_length_b    14.0378 
_cell_length_c    14.9847 
_cell_angle_alpha  65.024 
_cell_angle_beta   74.942 
_cell_angle_gamma  74.734 
 
_shelx_F_squared_multiplier     1.000 
 
loop_ 
 _refln_index_h 
 _refln_index_k 
 _refln_index_l 
 _refln_F_squared_calc 
 _refln_F_squared_meas 
 _refln_F_squared_sigma 
 _refln_observed_status 
   3   0   0     5495.99     4994.55    111.90 o 
   4   0   0      552.60      541.29     30.49 o 
   5   0   0     7223.68     7427.95    138.01 o 
   6   0   0      233.25      284.10     30.96 o 
   7   0   0     2601.39     2606.01     76.46 o 
   8   0   0      740.87      822.20     48.49 o 
   9   0   0       53.23       33.71     20.37 o 
  10   0   0      906.68      920.58     61.43 o 
  11   0   0        1.59       -7.34     26.13 o 
 -11   1   0       32.52       61.45     32.91 o 
 -10   1   0      702.60      721.70     57.66 o 
  -9   1   0      106.69      103.84     30.29 o 
  -8   1   0      840.44      865.46     43.71 o 
  -7   1   0     1810.63     1838.88     58.41 o 
  -6   1   0        4.04        1.31      9.90 o 
  -5   1   0    11034.00    11597.54    159.49 o 
  -4   1   0       91.91       60.95     11.72 o 
  -3   1   0     2615.15     2525.22     55.91 o 
  -2   1   0       37.68       29.20      8.60 o 
  -1   1   0     5849.86     5997.41     99.15 o 
   0   1   0    26045.30    24785.52    508.43 o 
   1   1   0      129.07      174.16      9.13 o 
   2   1   0     2858.97     3138.58     91.84 o 
   3   1   0     1059.73     1100.73     36.71 o 
   4   1   0       95.32      100.01     13.81 o 
   5   1   0     4447.56     4385.07     81.01 o 
   6   1   0      477.82      525.32     31.90 o 
   7   1   0     3439.29     3428.48     80.45 o 
   8   1   0      515.51      489.01     45.63 o 
   9   1   0      120.49      123.86     31.70 o 
  10   1   0      932.21      953.73     60.18 o 
  11   1   0        0.35       -6.63     28.08 o 
 -11   2   0        4.12        0.15     28.83 o 
 -10   2   0      637.17      692.59     57.51 o 
  -9   2   0      577.84      654.69     51.23 o 
  -8   2   0     1089.42     1107.32     81.91 o 
  -7   2   0      842.39      870.92     39.99 o 
  -6   2   0       82.76       94.46     13.88 o 
  -5   2   0     4147.80     4268.68     64.73 o 
  -4   2   0     1896.22     2082.12     38.18 o 
  -3   2   0     5218.32     5461.94     74.06 o 
  -2   2   0     2289.18     2232.98     32.91 o 
  -1   2   0      138.49      114.89      9.17 o 
   0   2   0    20247.49    19310.66    238.62 o 
   1   2   0      395.62      470.01     29.25 o 
   2   2   0    53489.44    52643.74    957.09 o 
   3   2   0     2900.49     2804.08     51.17 o 
   4   2   0      664.08      678.87     31.39 o 
   5   2   0     7963.33     7940.61    121.45 o 
   6   2   0      208.69      259.00     24.83 o 
   7   2   0     3493.72     3462.33     80.63 o 
   8   2   0      870.58      829.87     55.41 o 
   9   2   0      348.91      374.55     96.27 o 
  10   2   0     1318.42     1390.94    104.41 o 
  11   2   0        2.54       37.87     29.19 o 
 -11   3   0        1.62       14.01     29.96 o 
 -10   3   0      201.52      189.64     55.31 o 
  -9   3   0       50.65       71.48     27.05 o 
  -8   3   0      453.36      536.74     44.79 o 
  -7   3   0      579.99      604.33     42.26 o 
  -6   3   0      128.59      134.55     18.22 o 
  -5   3   0     4361.80     4605.92     67.56 o 
  -4   3   0     1580.38     1734.31     34.34 o 
  -3   3   0    12919.25    13324.24    149.99 o 
  -2   3   0    12300.85    12268.99    121.99 o 
  -1   3   0      155.66      190.63     10.38 o 
   0   3   0     8366.36     8244.84    115.23 o 
   1   3   0      741.12      667.04     27.45 o 
   2   3   0    43267.91    41021.26    613.68 o 
   3   3   0     4030.77     3796.05     62.45 o 
   4   3   0    10223.65    10580.37    142.07 o 
   5   3   0     6796.28     6931.12    110.13 o 
   6   3   0        1.40       -8.15     12.23 o 
   7   3   0     2277.45     2336.25     85.85 o 
   8   3   0      201.10      173.71     31.54 o 
   9   3   0      492.79      450.46     48.98 o 
  10   3   0     1323.28     1311.05     98.43 o 
  11   3   0        9.60       -1.44     27.01 o 
 -10   4   0      402.96      463.20     50.61 o 
  -9   4   0       61.60       59.48     26.71 o 
  -8   4   0     1089.55     1236.42     61.92 o 
  -7   4   0     1135.81     1162.66     67.62 o 
  -6   4   0      284.23      293.86     29.59 o 
  -5   4   0     2471.60     2516.53     46.59 o 
  -4   4   0     2340.79     2420.92     51.02 o 
  -3   4   0     8256.97     8295.73     95.67 o 
  -2   4   0     9910.82    10096.16    116.40 o 
  -1   4   0     2533.35     2480.12     40.08 o 
   0   4   0     1032.92     1028.31     25.71 o 
   1   4   0      131.61      117.94     10.72 o 
   2   4   0    17752.10    17155.29    199.76 o 
   3   4   0      982.71      917.23     25.57 o 
   4   4   0     6332.90     6638.94    101.04 o 
   5   4   0     4470.78     4542.40     91.22 o 
   6   4   0        2.90       -8.86     13.03 o 
   7   4   0     1152.32     1221.32     56.11 o 
   8   4   0      836.24      809.28     63.31 o 
   9   4   0     1747.43     1798.13     80.37 o 
  10   4   0     1203.91     1207.52    108.14 o 
  11   4   0        0.35      -20.01     29.63 o 
 -10   5   0      566.45      537.10     54.01 o 
  -9   5   0       85.38       90.99     29.36 o 
  -8   5   0      661.35      647.41     51.72 o 
  -7   5   0     1443.50     1516.48    108.97 o 
  -6   5   0       27.48       46.02     18.48 o 
  -5   5   0     3246.10     3125.21     62.84 o 
  -4   5   0      742.28      760.36     36.15 o 
  -3   5   0     5482.90     5546.30     80.26 o 
  -2   5   0     2353.11     2145.63     41.31 o 
  -1   5   0     1943.24     1832.55     46.14 o 
   0   5   0     1043.59      876.72     36.12 o 
   1   5   0        4.28        7.11      7.22 o 
   2   5   0     6663.24     6534.75     93.56 o 
   3   5   0     2299.37     2357.79     84.30 o 
   4   5   0     6416.21     6260.45     89.55 o 
   5   5   0     3045.24     2775.69     62.95 o 
   6   5   0        0.07       -8.93     14.01 o 
   7   5   0     1972.77     1952.25     91.93 o 
   8   5   0      253.82      329.57     63.93 o 
   9   5   0     1457.31     1453.53     81.02 o 
  10   5   0      543.65      608.92     66.39 o 
  11   5   0       23.54       32.66     42.11 o 
 -10   6   0      469.93      381.56     73.24 o 
  -9   6   0       11.26       21.85     25.01 o 
  -8   6   0      418.49      515.29     45.49 o 
  -7   6   0      316.14      381.27     81.34 o 
  -6   6   0       80.05       71.29     20.61 o 
  -5   6   0      983.35     1018.40     51.27 o 
  -4   6   0      239.48      221.00     24.10 o 
  -3   6   0     3862.65     3866.41     83.88 o 
  -2   6   0     3329.59     3335.28     56.86 o 
  -1   6   0      919.25      919.79     29.56 o 
   0   6   0    11487.77    11909.86    174.20 o 
   1   6   0        1.24       15.61      8.30 o 
   2   6   0     8072.32     8174.55    205.28 o 
   3   6   0     2224.17     2211.83     63.37 o 
   4   6   0     4663.60     4558.93     74.28 o 
   5   6   0     2800.03     2691.69     93.66 o 
   6   6   0       42.26       39.54     16.34 o 
   7   6   0     1717.41     1749.36     57.79 o 
   8   6   0      178.14      187.45     35.27 o 
   9   6   0      124.38      119.82     40.83 o 
  10   6   0      509.84      572.40     73.86 o 
  11   6   0       58.35       20.46     43.33 o 
  -9   7   0       69.91       31.20     31.45 o 
  -8   7   0      521.55      564.26     55.61 o 
  -7   7   0      365.05      396.10     45.26 o 
  -6   7   0        7.42       -6.69     20.33 o 
  -5   7   0     3325.14     3445.52     95.29 o 
  -4   7   0       87.61       80.94     16.89 o 
  -3   7   0     3593.01     3537.03     69.11 o 
  -2   7   0     2459.66     2536.48     44.42 o 
  -1   7   0      685.64      717.19     28.74 o 
   0   7   0     7599.18     7550.47    110.92 o 
   1   7   0      241.55      272.29     19.52 o 
   2   7   0     4825.05     4641.49     79.37 o 
   3   7   0      987.77     1053.82     38.98 o 
   4   7   0      563.62      553.66     32.90 o 
   5   7   0     3122.02     3161.00     71.69 o 
   6   7   0       76.37       69.97     18.80 o 
   7   7   0     2320.54     2350.48    132.25 o 
   8   7   0      337.24      277.12     54.40 o 
   9   7   0      279.39      295.60     58.22 o 
  10   7   0      430.70      458.30     68.69 o 
  11   7   0      106.55       67.79     65.60 o 
  -9   8   0       21.01       31.38     58.22 o 
  -8   8   0      437.94      503.36     55.06 o 
  -7   8   0      199.55      227.45     37.55 o 
  -6   8   0      163.68      207.29     33.63 o 
  -5   8   0     1490.76     1735.65     67.67 o 
  -4   8   0       38.40       10.55     12.46 o 
  -3   8   0     1460.39     1433.25     41.14 o 
  -2   8   0     1306.72     1218.93     39.97 o 
  -1   8   0     1249.02     1288.16     40.64 o 
   0   8   0     4710.34     4447.63     80.27 o 
   1   8   0       97.14      107.98     15.40 o 
   2   8   0     5610.00     5368.44    104.76 o 
   3   8   0      836.97      859.49     35.85 o 
   4   8   0      273.75      336.22     61.08 o 
   5   8   0     1483.46     1436.75     44.71 o 
   6   8   0      544.28      462.11     38.35 o 
   7   8   0     2010.16     2053.73     77.15 o 
   8   8   0       34.04       14.81     33.24 o 
   9   8   0      414.04      353.38     61.97 o 
  10   8   0      637.81      736.95    125.19 o 
  11   8   0       62.05      -36.63     62.32 o 
  -8   9   0      199.10      141.56     38.36 o 
  -7   9   0      198.05      191.24     35.58 o 
  -6   9   0      218.87      253.41     37.26 o 
  -5   9   0      640.73      558.55     80.83 o 
  -4   9   0      229.17      213.30     30.91 o 
  -3   9   0     2562.20     2466.61     63.22 o 
  -2   9   0     1266.18     1244.89     42.93 o 
  -1   9   0     1299.69     1321.03     46.00 o 
   0   9   0     3747.64     3887.65     88.04 o 
   1   9   0       28.46       19.98     12.27 o 
   2   9   0     3793.66     3648.86     87.57 o 
   3   9   0      836.14      861.04     45.53 o 
   4   9   0      574.64      520.54     44.43 o 
   5   9   0     1422.79     1411.97     53.97 o 
   6   9   0      363.53      318.93     37.34 o 
   7   9   0     1869.28     1854.75     76.85 o 
   8   9   0       37.86       34.81     29.14 o 
   9   9   0      402.97      434.62     97.86 o 
  10   9   0      480.59      731.48    130.11 o 
  -7  10   0      149.49      190.65     62.85 o 
  -6  10   0      238.90      232.90     37.17 o 
  -5  10   0      292.06      299.75     37.23 o 
  -4  10   0        2.98      -10.40     20.88 o 
  -3  10   0     1338.42     1255.13     49.03 o 
  -2  10   0      194.90      213.53     24.60 o 
  -1  10   0     1793.58     1681.71     51.85 o 
   0  10   0     2802.70     2989.71     69.89 o 
   1  10   0        0.22        6.00     12.79 o 
   2  10   0     3956.61     3987.50     83.32 o 
   3  10   0      164.42      187.47     23.14 o 
   4  10   0      894.69      914.81     94.50 o 
   5  10   0      921.04      836.73     55.38 o 
   6  10   0      229.59      224.04     34.03 o 
   7  10   0     1016.14      953.36     87.09 o 
   8  10   0      170.85      242.24     52.21 o 
   9  10   0      343.24      266.24     81.46 o 
  10  10   0      435.56      529.75    115.90 o 
  -7  11   0      241.72      273.19     50.09 o 
  -6  11   0      143.26      231.99     48.41 o 
  -5  11   0      299.21      256.02     43.46 o 
  -4  11   0       81.16       53.16     23.34 o 
  -3  11   0      602.90      610.28     38.54 o 
  -2  11   0      453.22      395.05     32.37 o 
  -1  11   0      868.65      840.33     66.05 o 
   0  11   0     1268.36     1242.02     47.54 o 
   1  11   0        3.54       11.45     14.05 o 
   2  11   0      349.35      271.88     34.78 o 
   3  11   0      373.22      338.64     39.55 o 
   4  11   0      600.62      619.41     50.80 o 
   5  11   0     1002.23     1002.20    117.88 o 
   6  11   0      124.98      150.64     35.49 o 
   7  11   0     1048.65     1126.32     85.62 o 
   8  11   0      201.41      207.48     55.47 o 
   9  11   0      536.72      644.01    124.65 o 
  10  11   0      195.13      119.18     78.72 o 
  -6  12   0      196.57      181.77     47.12 o 
  -5  12   0      389.62      428.91     95.40 o 
  -4  12   0       42.21       -0.06     22.52 o 
  -3  12   0      470.38      540.50     57.04 o 
  -2  12   0      389.06      403.00     34.88 o 
  -1  12   0      635.77      721.98     41.91 o 
   0  12   0      822.76      760.30     42.23 o 
   1  12   0      141.94      112.65     26.18 o 
   2  12   0     1870.69     1877.49     75.19 o 
   3  12   0      129.03      125.75     30.43 o 
   4  12   0     3345.88     3304.04    105.53 o 
   5  12   0      429.56      380.27     45.75 o 
   6  12   0       42.41       27.10     33.01 o 
   7  12   0      902.07      918.00     82.51 o 
   8  12   0       46.92       49.48     42.91 o 
   9  12   0      272.58      227.20     61.41 o 
  -5  13   0      393.30      527.23     93.21 o 
  -4  13   0        0.02       -4.31     23.74 o 
  -3  13   0      494.88      425.05     44.28 o 
  -2  13   0      177.48      224.33     30.12 o 
  -1  13   0      279.15      215.20     39.30 o 
   0  13   0      228.06      276.44     37.41 o 
   1  13   0       58.36       76.39     35.27 o 
   2  13   0      862.23      831.94     77.41 o 
   3  13   0        1.21       18.28     23.94 o 
   4  13   0      624.20      676.53     59.27 o 
   5  13   0      839.61      834.67     79.92 o 
   6  13   0        1.28       12.82     71.34 o 
   7  13   0      517.40      387.61     65.38 o 
   8  13   0       16.08       31.62     43.28 o 
  -4  14   0       30.90       34.56     31.40 o 
  -3  14   0      217.70      257.45     40.99 o 
  -2  14   0      132.17      170.86     41.49 o 
  -1  14   0       68.92       93.45     30.39 o 
   0  14   0      504.91      536.10     93.24 o 
   1  14   0       11.67      -22.55     22.55 o 
   2  14   0      541.72      589.00     55.71 o 
   3  14   0        5.47      -24.80     24.80 o 
   4  14   0      363.82      379.17     50.20 o 
   5  14   0      305.95      328.51     52.33 o 
   6  14   0       34.25       31.93     40.71 o 
   7  14   0      314.61      435.07     70.22 o 
  -2  15   0       66.66       87.64     39.54 o 
  -1  15   0      265.49      208.93     44.18 o 
   0  15   0      427.23      438.81     51.57 o 
   1  15   0       11.85       19.43     29.82 o 
   2  15   0      625.82      726.57     64.37 o 
   3  15   0       55.73       34.83     32.04 o 
   4  15   0      214.41      212.86     43.54 o 
   5  15   0      204.25      219.62     44.05 o 
   6  15   0       82.33       35.42     41.90 o 
   0  16   0      317.50      345.53     51.43 o 
   1  16   0       33.10       17.97     31.16 o 
   2  16   0      569.33      610.54     63.74 o 
   3  16   0       31.26        7.06     33.15 o 
   4  16   0      136.99      144.01     54.50 o 
  -2 -16   1      428.85      452.56     70.93 o 
  -5 -15   1      222.66      240.90     80.10 o 
  -4 -15   1       76.43       68.95     37.31 o 
  -3 -15   1      118.44      105.94     38.23 o 
  -2 -15   1      707.80      752.16     67.54 o 
  -1 -15   1       46.74       36.31     30.96 o 
   0 -15   1      138.87      118.99     41.02 o 
   1 -15   1      149.78       99.67     48.93 o 
   2 -15   1       63.85       33.13     37.60 o 
  -7 -14   1      336.58      358.42     67.50 o 
  -6 -14   1       36.28       -0.38     28.22 o 
  -5 -14   1      221.02      161.84     43.82 o 
  -4 -14   1      176.15      130.17     37.44 o 
  -3 -14   1      182.75      257.92     42.97 o 
  -2 -14   1     1061.17     1165.54     92.77 o 
  -1 -14   1        8.23       15.38     24.87 o 
   0 -14   1      704.37      800.83     61.62 o 
   1 -14   1      168.92      163.90     36.33 o 
   2 -14   1      150.29       87.04     55.90 o 
   3 -14   1      265.60      262.56     47.20 o 
  -8 -13   1      110.95      180.41     83.64 o 
  -7 -13   1      650.55      695.48     67.00 o 
  -6 -13   1        0.52        0.66     26.77 o 
  -5 -13   1     1108.49     1162.47     75.41 o 
  -4 -13   1      192.85      146.53     36.01 o 
  -3 -13   1      258.77      256.98     40.47 o 
  -2 -13   1      637.73      693.60     57.25 o 
  -1 -13   1      121.13       74.55     28.61 o 
   0 -13   1      809.31      971.40     62.82 o 
   1 -13   1      158.04      177.49     28.17 o 
   2 -13   1      136.61      125.40     29.85 o 
   3 -13   1      539.85      561.23     69.53 o 
   4 -13   1        6.52       12.71     25.78 o 
   5 -13   1      405.79      475.08     85.28 o 
  -8 -12   1      157.58      147.58     53.34 o 
  -7 -12   1      579.95      624.33     72.42 o 
  -6 -12   1        3.41       -1.49     23.10 o 
  -5 -12   1      701.51      678.30     66.14 o 
  -4 -12   1     1505.96     1455.70     76.11 o 
  -3 -12   1        5.80       -0.67     21.95 o 
  -2 -12   1      367.78      406.68     79.62 o 
  -1 -12   1       53.24       39.29     22.17 o 
   0 -12   1      416.26      400.68     34.24 o 
   1 -12   1      299.36      278.70     37.21 o 
   2 -12   1      434.75      436.71     36.09 o 
   3 -12   1      687.23      687.52     44.99 o 
   4 -12   1        4.99        5.97     21.86 o 
   5 -12   1      244.79      273.01     49.48 o 
   6 -12   1       49.09       85.83     54.67 o 
  -9 -11   1      352.64      415.49    102.23 o 
  -8 -11   1      149.47       90.63     45.75 o 
  -7 -11   1      772.41      716.66     52.54 o 
  -6 -11   1        2.39      -12.20     19.94 o 
  -5 -11   1     1083.12     1031.25     65.06 o 
  -4 -11   1     2089.70     2133.22     81.92 o 
  -3 -11   1      469.30      456.34     49.90 o 
  -2 -11   1      543.50      526.26     36.22 o 
  -1 -11   1        6.60       11.35     15.17 o 
   0 -11   1     1766.80     1828.08     57.89 o 
   1 -11   1      230.38      185.82     24.48 o 
   2 -11   1     1258.30     1318.93     52.25 o 
   3 -11   1     1114.18     1137.24     51.30 o 
   4 -11   1       45.07       27.16     22.56 o 
   5 -11   1      525.96      582.05     59.92 o 
   6 -11   1       73.88       26.99     34.95 o 
 -10 -10   1      485.43      596.99    119.73 o 
  -9 -10   1      443.82      363.01    101.69 o 
  -8 -10   1      460.65      401.91    117.15 o 
  -7 -10   1      761.78      784.12     52.04 o 
  -6 -10   1        2.09      -18.39     19.46 o 
  -5 -10   1     2009.97     1981.10     78.51 o 
  -4 -10   1      504.67      527.31     46.33 o 
  -3 -10   1     1637.20     1597.34     53.74 o 
  -2 -10   1     2246.22     2205.65     61.16 o 
  -1 -10   1      228.59      192.22     23.11 o 
   0 -10   1     1564.49     1638.71     51.94 o 
   1 -10   1      333.11      353.54     28.88 o 
   2 -10   1      554.99      570.24     35.55 o 
   3 -10   1     1175.71     1272.25     72.12 o 
   4 -10   1       12.14       20.74     20.07 o 
   5 -10   1      591.28      628.08     58.75 o 
   6 -10   1      160.67      127.43     68.06 o 
   7 -10   1      264.04      215.88     51.36 o 
 -10  -9   1      604.04      596.99    118.09 o 
  -9  -9   1      301.98      368.74     64.00 o 
  -8  -9   1      366.13      330.34     65.88 o 
  -7  -9   1     1420.96     1453.76     63.26 o 
  -6  -9   1        3.46       14.34     19.15 o 
  -5  -9   1     1514.60     1550.93     50.05 o 
  -4  -9   1      305.24      371.77     30.60 o 
  -3  -9   1     1168.56     1166.60     45.06 o 
  -2  -9   1     3399.38     3243.74     82.12 o 
  -1  -9   1       46.57       46.95     14.92 o 
   0  -9   1     2182.24     2031.09     67.15 o 
   1  -9   1      742.57      694.96     34.83 o 
   2  -9   1      662.00      642.29     34.76 o 
   3  -9   1      808.31      819.53     39.63 o 
   4  -9   1      126.30      131.37     33.46 o 
   5  -9   1      850.28      905.96     54.82 o 
   6  -9   1       91.02       93.15     31.39 o 
   7  -9   1      304.41      399.20     64.45 o 
   8  -9   1      134.09      127.06     48.81 o 
 -10  -8   1      547.64      514.60     77.89 o 
  -9  -8   1      171.36      133.09     45.81 o 
  -8  -8   1      161.16      181.66     45.69 o 
  -7  -8   1     1745.06     1764.15     65.51 o 
  -6  -8   1        3.60      -11.30     16.10 o 
  -5  -8   1     1751.13     1757.07     50.04 o 
  -4  -8   1       79.10      122.97     20.62 o 
  -3  -8   1     1085.52     1131.93     65.26 o 
  -2  -8   1     4645.15     4417.60     83.80 o 
  -1  -8   1      338.17      383.60     25.46 o 
   0  -8   1     6286.55     6037.37    101.08 o 
   1  -8   1      550.30      528.48     29.47 o 
   2  -8   1     1367.96     1317.72     42.73 o 
   3  -8   1     2055.26     2085.73     77.49 o 
   4  -8   1      273.57      271.56     23.62 o 
   5  -8   1     1722.42     1704.82     71.46 o 
   6  -8   1      237.52      189.26     31.89 o 
   7  -8   1      245.68      206.10     34.79 o 
   8  -8   1      145.05      128.66     57.40 o 
   9  -8   1       61.87        8.51     39.02 o 
 -11  -7   1       23.46        0.39     46.37 o 
 -10  -7   1      436.23      425.81    169.20 o 
  -9  -7   1      160.95      240.69     91.84 o 
  -8  -7   1      332.83      346.52     44.50 o 
  -7  -7   1     2073.85     2114.07     77.80 o 
  -6  -7   1      221.73      216.06     24.18 o 
  -5  -7   1     3325.56     3291.95     86.79 o 
  -4  -7   1       16.66       -3.31     11.90 o 
  -3  -7   1     2095.77     2000.35     52.04 o 
  -2  -7   1     5465.42     5344.14     90.38 o 
  -1  -7   1     1517.36     1503.98     41.71 o 
   0  -7   1     4898.82     4899.17     83.71 o 
   1  -7   1       82.02       64.18     13.15 o 
   2  -7   1      813.80      866.60     32.74 o 
   3  -7   1      775.73      805.49     42.06 o 
   4  -7   1        1.27       -7.97     10.41 o 
   5  -7   1     3831.49     3850.04     83.29 o 
   6  -7   1      261.28      278.12     35.75 o 
   7  -7   1      491.96      514.34     48.55 o 
   8  -7   1      669.34      732.11     77.33 o 
   9  -7   1       44.94        4.54     36.51 o 
 -11  -6   1        0.18      -24.06     39.00 o 
 -10  -6   1      787.40      847.28     87.71 o 
  -9  -6   1       81.70       88.84     32.30 o 
  -8  -6   1      584.28      539.58     51.86 o 
  -7  -6   1     2314.93     2309.93     70.62 o 
  -6  -6   1        4.97       -8.99     13.28 o 
  -5  -6   1     4919.38     4877.41     84.15 o 
  -4  -6   1       56.55       45.69     12.20 o 
  -3  -6   1     2133.48     2137.58     57.29 o 
  -2  -6   1     4992.44     4974.81     82.56 o 
  -1  -6   1      183.22      216.25     17.50 o 
   0  -6   1    16533.42    17049.67    207.66 o 
   1  -6   1       83.49      111.52     14.20 o 
   2  -6   1     2728.13     2677.20     56.03 o 
   3  -6   1     1865.16     1818.90     42.63 o 
   4  -6   1      978.66      944.38     33.38 o 
   5  -6   1     3357.56     3345.28     74.40 o 
   6  -6   1       13.39      -17.51     17.51 o 
   7  -6   1      876.48     1050.23     61.83 o 
   8  -6   1      760.68      770.87     59.92 o 
   9  -6   1       67.18       98.34     44.72 o 
  10  -6   1      376.44      417.14     78.18 o 
 -11  -5   1        2.52        4.85     41.72 o 
 -10  -5   1      756.40      890.21    122.24 o 
  -9  -5   1       92.73       38.64     29.24 o 
  -8  -5   1      502.80      493.79     48.88 o 
  -7  -5   1     1746.15     1734.22     70.48 o 
  -6  -5   1      153.45      150.55     21.55 o 
  -5  -5   1     2882.09     2741.37     63.93 o 
  -4  -5   1      153.28      208.44     18.04 o 
  -3  -5   1     3937.08     3958.14     71.52 o 
  -2  -5   1     4052.69     4014.05     68.28 o 
  -1  -5   1      284.22      292.91     27.54 o 
   0  -5   1     2741.45     2434.55     47.63 o 
   1  -5   1      403.00      425.06     25.65 o 
   2  -5   1      424.20      360.44     19.06 o 
   3  -5   1     1700.74     1621.52     44.39 o 
   4  -5   1     1004.42      952.30     34.92 o 
   5  -5   1     1921.49     1906.66     52.17 o 
   6  -5   1        2.07      -15.95     15.95 o 
   7  -5   1     1998.76     1959.10     66.80 o 
   8  -5   1      783.16      828.68     52.86 o 
   9  -5   1      109.52       82.58     28.26 o 
  10  -5   1      555.66      571.47     65.40 o 
 -11  -4   1        0.04        6.66     33.27 o 
 -10  -4   1      687.15      672.47     67.14 o 
  -9  -4   1      898.49      804.29     63.94 o 
  -8  -4   1     1402.37     1436.10    102.46 o 
  -7  -4   1     1047.80     1041.81     58.81 o 
  -6  -4   1        5.70       12.81     13.87 o 
  -5  -4   1     4272.27     4219.68     81.29 o 
  -4  -4   1      189.23      199.87     17.19 o 
  -3  -4   1     9881.01     9958.57    119.57 o 
  -2  -4   1     2468.78     2374.37     61.79 o 
  -1  -4   1      249.15      241.85     14.85 o 
   0  -4   1     5690.27     5462.81    135.25 o 
   1  -4   1     1347.79     1321.60     31.54 o 
   2  -4   1    15425.63    15689.92    168.82 o 
   3  -4   1      910.42      854.07     26.09 o 
   4  -4   1     1380.78     1340.16     56.03 o 
   5  -4   1     2627.60     2557.90    119.86 o 
   6  -4   1      529.18      432.01     44.22 o 
   7  -4   1     1636.03     1667.67     61.08 o 
   8  -4   1     1630.83     1693.48     68.54 o 
   9  -4   1      302.09      268.99     37.75 o 
  10  -4   1      936.87     1067.52     82.27 o 
 -11  -3   1        9.51      -11.25     32.50 o 
 -10  -3   1     1158.22     1195.90     77.72 o 
  -9  -3   1      336.68      414.26     48.71 o 
  -8  -3   1     1203.84     1360.34     70.86 o 
  -7  -3   1      663.88      724.98     51.04 o 
  -6  -3   1      215.76      209.59     23.08 o 
  -5  -3   1     4428.35     4550.08     84.35 o 
  -4  -3   1      436.35      405.10     21.16 o 
  -3  -3   1     7560.98     7750.38     96.30 o 
  -2  -3   1     3122.91     3053.24     73.23 o 
  -1  -3   1      222.03      214.63     12.95 o 
   0  -3   1     4062.12     3860.86     56.22 o 
   1  -3   1      212.75      229.49     12.85 o 
   2  -3   1     7351.93     7200.30     87.05 o 
   3  -3   1     1519.92     1371.85     31.88 o 
   4  -3   1     1058.14      998.56     41.30 o 
   5  -3   1     2446.40     2529.00     58.43 o 
   6  -3   1       16.26        6.12     11.35 o 
   7  -3   1     1128.61     1165.09     53.67 o 
   8  -3   1      231.08      213.78     29.87 o 
   9  -3   1      527.41      631.98     49.91 o 
  10  -3   1      696.24      719.92     56.89 o 
  11  -3   1       19.11       51.34     42.41 o 
 -11  -2   1       27.55        9.12     32.67 o 
 -10  -2   1     1341.46     1381.78     81.66 o 
  -9  -2   1      182.56      163.73     37.56 o 
  -8  -2   1     1457.11     1461.70     70.44 o 
  -7  -2   1     2980.65     2713.32    168.95 o 
  -6  -2   1       71.01       71.89     16.71 o 
  -5  -2   1     5040.64     5282.83    136.62 o 
  -4  -2   1     3112.03     3450.71     64.92 o 
  -3  -2   1     4203.89     4293.48     61.24 o 
  -2  -2   1      652.62      716.50     29.87 o 
  -1  -2   1      778.07      818.13     29.19 o 
   0  -2   1     7813.09     7696.71    129.36 o 
   1  -2   1       86.46      114.02      7.93 o 
   2  -2   1    14617.57    14594.97    152.48 o 
   3  -2   1     1763.57     1796.43     49.69 o 
   4  -2   1     1613.45     1677.47     38.27 o 
   5  -2   1     1420.58     1332.29     37.65 o 
   6  -2   1        1.29        4.19      9.93 o 
   7  -2   1     1281.56     1326.81     74.96 o 
   8  -2   1      796.34      811.82     50.27 o 
   9  -2   1      949.83     1004.80     66.12 o 
  10  -2   1      906.93      927.52     64.86 o 
  11  -2   1       43.99      -14.39     33.76 o 
 -11  -1   1       24.74       55.38     31.90 o 
 -10  -1   1      919.50      973.94     70.79 o 
  -9  -1   1      119.25       63.66     28.54 o 
  -8  -1   1     1385.27     1386.65     69.57 o 
  -7  -1   1     2072.70     1865.91     70.60 o 
  -6  -1   1      404.16      426.52     41.30 o 
  -5  -1   1     8844.11     9180.87    135.25 o 
  -4  -1   1      430.41      450.36     23.32 o 
  -3  -1   1     8232.10     8319.73    111.23 o 
  -2  -1   1      954.10     1069.97     24.04 o 
  -1  -1   1    12892.46    12906.58    164.38 o 
   0  -1   1     4373.80     4439.51     75.49 o 
   1  -1   1        2.37        5.47      4.44 o 
   2  -1   1    20638.22    20622.38    228.47 o 
   3  -1   1      393.38      346.27     16.61 o 
   4  -1   1      214.07      238.36     14.70 o 
   5  -1   1     1401.71     1221.84     46.17 o 
   6  -1   1       83.79       64.35     12.68 o 
   7  -1   1     1707.49     1699.19     48.69 o 
   8  -1   1      768.48      710.65     46.87 o 
   9  -1   1      353.29      407.29     42.08 o 
  10  -1   1      858.84      859.97     91.77 o 
  11  -1   1        0.07      -13.58     27.72 o 
 -11   0   1       23.37       19.32     30.71 o 
 -10   0   1      851.34      981.89     76.31 o 
  -9   0   1       38.46       -3.26     25.38 o 
  -8   0   1      705.97      695.99     64.93 o 
  -7   0   1      848.04      879.02     53.25 o 
  -6   0   1      931.16      933.68     39.05 o 
  -5   0   1     4013.31     3998.98     88.96 o 
  -4   0   1      117.18       89.79     17.48 o 
  -3   0   1     4121.59     4284.53     82.71 o 
  -2   0   1     1661.07     1536.35     46.94 o 
   1   0   1      371.69      423.14     24.05 o 
   3   0   1      756.93      801.32     37.08 o 
   4   0   1       54.98       95.68     14.24 o 
   5   0   1     3405.80     3335.08     83.09 o 
   6   0   1      476.17      499.62     32.28 o 
   7   0   1     2063.33     2109.61     55.25 o 
   8   0   1      562.95      560.54     37.87 o 
   9   0   1      137.83      180.33     29.97 o 
  10   0   1     1105.56     1182.09     66.50 o 
  11   0   1       51.53       43.37     30.26 o 
 -11   1   1       59.16       68.14     33.27 o 
 -10   1   1      842.24      785.57     60.38 o 
  -9   1   1      104.66       88.60     25.81 o 
  -8   1   1      478.26      548.58     41.16 o 
  -7   1   1      998.49     1042.55     48.94 o 
  -6   1   1      433.63      449.68     28.70 o 
  -5   1   1     7828.76     7880.57    144.68 o 
  -4   1   1      125.21      192.53     21.96 o 
  -3   1   1    11623.49    11721.97    173.66 o 
  -2   1   1     4066.83     4212.81     94.12 o 
  -1   1   1     5389.47     5783.49    141.59 o 
   0   1   1    20042.91    19907.36    410.57 o 
   1   1   1      384.49      355.69     14.70 o 
   3   1   1     2590.55     2675.03     70.16 o 
   4   1   1     2476.29     2666.14     78.66 o 
   5   1   1     2024.10     1789.98     67.50 o 
   6   1   1      727.01      817.16     37.63 o 
   7   1   1     2954.90     2918.72     72.97 o 
   8   1   1      342.04      347.95     30.47 o 
   9   1   1      183.14      206.12     38.90 o 
  10   1   1     1056.01     1045.23     73.18 o 
  11   1   1       95.77       46.49     31.01 o 
 -11   2   1       14.38       -9.99     29.09 o 
 -10   2   1      781.40      926.78     64.79 o 
  -9   2   1      350.30      328.01     40.32 o 
  -8   2   1     1031.65     1104.26     49.48 o 
  -7   2   1      657.63      681.48     39.94 o 
  -6   2   1      971.36      992.56     52.55 o 
  -5   2   1     5496.98     5423.68     82.11 o 
  -4   2   1      204.53      240.36     18.68 o 
  -3   2   1     5304.63     5216.17     75.22 o 
  -2   2   1      798.03      841.16     18.91 o 
  -1   2   1    26815.48    26236.07    390.63 o 
   0   2   1     5593.99     5842.65     79.20 o 
   1   2   1     2018.32     1975.67     43.64 o 
   2   2   1    10147.17    10493.92    175.86 o 
   3   2   1      973.11      907.74     26.69 o 
   4   2   1     1708.85     1684.47     47.87 o 
   5   2   1     5633.90     5306.28    138.41 o 
   6   2   1       98.56       98.18     17.91 o 
   7   2   1     3237.69     3371.78     79.03 o 
   8   2   1      466.65      471.05     37.45 o 
   9   2   1      311.67      371.92     55.00 o 
  10   2   1     1146.51     1083.53     61.57 o 
  11   2   1       20.84       68.25     33.59 o 
 -11   3   1       13.97       20.40     35.11 o 
 -10   3   1      231.77      192.97     38.32 o 
  -9   3   1      149.97      157.22     32.95 o 
  -8   3   1     1013.61      944.41     70.15 o 
  -7   3   1      254.48      288.58     27.84 o 
  -6   3   1      922.54      979.39     46.94 o 
  -5   3   1     2802.40     2791.39     59.70 o 
  -4   3   1       32.66       43.85      8.75 o 
  -3   3   1     6068.68     6210.62     93.56 o 
  -2   3   1     1061.74     1037.36     21.78 o 
  -1   3   1     4473.13     4287.93     49.50 o 
   0   3   1      765.14      802.79     22.53 o 
   1   3   1     6374.65     6362.45     93.65 o 
   2   3   1     2702.86     2632.37     72.71 o 
   3   3   1      607.16      569.68     21.82 o 
   4   3   1     1509.95     1394.00     37.52 o 
   5   3   1     3027.35     3108.71     74.44 o 
   6   3   1        3.17       -1.17     14.03 o 
   7   3   1     1228.84     1213.01     48.72 o 
   8   3   1      174.95      162.48     25.66 o 
   9   3   1      525.48      574.86     52.20 o 
  10   3   1      993.64     1081.40     61.76 o 
  11   3   1       16.49       -8.11     26.17 o 
  12   3   1      447.58      311.16     56.17 o 
 -10   4   1      332.43      377.13     47.14 o 
  -9   4   1        5.82       26.56     25.30 o 
  -8   4   1     1583.49     1484.81     68.28 o 
  -7   4   1      694.08      760.58     48.08 o 
  -6   4   1      286.93      303.61     31.21 o 
  -5   4   1     2127.73     2164.70     65.91 o 
  -4   4   1     1479.57     1492.43     32.40 o 
  -3   4   1     5932.17     5903.34     67.76 o 
  -2   4   1     5566.75     5703.14     68.27 o 
  -1   4   1      547.30      542.09     17.24 o 
   0   4   1      359.86      263.56     23.05 o 
   1   4   1     4352.52     4244.04     96.12 o 
   2   4   1     7316.35     6883.11    131.62 o 
   3   4   1       67.92       44.79     10.33 o 
   4   4   1     5157.97     5517.86     87.21 o 
   5   4   1     7119.40     6964.93    109.80 o 
   6   4   1       66.96       81.50     19.45 o 
   7   4   1     1711.15     1650.12     54.14 o 
   8   4   1      266.54      266.09     30.27 o 
   9   4   1      905.78     1012.97     64.74 o 
  10   4   1      941.74      867.03     65.94 o 
  11   4   1       27.16       80.83     30.84 o 
  12   4   1      370.96      366.89     71.26 o 
 -10   5   1      287.82      298.89     44.58 o 
  -9   5   1       90.46       67.97     28.13 o 
  -8   5   1     1025.53      984.57     58.81 o 
  -7   5   1     1511.30     1554.53     64.62 o 
  -6   5   1      249.47      265.52     29.78 o 
  -5   5   1     1584.28     1516.99     52.46 o 
  -4   5   1       75.80       81.02     11.27 o 
  -3   5   1     6325.78     6064.21     70.01 o 
  -2   5   1       90.22       61.71      9.93 o 
  -1   5   1     2672.41     2601.50     43.15 o 
   0   5   1     3483.02     3348.31     60.76 o 
   1   5   1      370.55      381.39     17.73 o 
   2   5   1     2178.19     2025.72     50.72 o 
   3   5   1      945.65     1060.07     31.27 o 
   4   5   1     2653.39     2934.55     58.57 o 
   5   5   1     5286.70     5123.76     89.75 o 
   6   5   1        0.66      -11.72     12.36 o 
   7   5   1     1586.04     1588.12     69.32 o 
   8   5   1      589.38      636.49     41.45 o 
   9   5   1     1703.26     1708.10     78.66 o 
  10   5   1      626.07      611.70     72.87 o 
  11   5   1       13.10       15.86     40.75 o 
 -10   6   1      345.44      339.30     47.52 o 
  -9   6   1       38.57       10.83     25.91 o 
  -8   6   1      718.05      795.73     54.99 o 
  -7   6   1      836.19      767.61     50.32 o 
  -6   6   1      348.47      301.62     32.20 o 
  -5   6   1     1195.49     1148.82     48.67 o 
  -4   6   1       12.80       -0.26      9.01 o 
  -3   6   1     3893.51     3891.35     56.92 o 
  -2   6   1      340.98      381.44     26.98 o 
  -1   6   1     2532.56     2468.52     39.97 o 
   0   6   1     3523.37     3293.84     51.50 o 
   1   6   1        5.69       -6.66      6.66 o 
   2   6   1     3289.18     3298.03     58.61 o 
   3   6   1      638.68      722.39     28.22 o 
   4   6   1     4472.88     4670.67     80.40 o 
   5   6   1      685.81      698.02     41.85 o 
   6   6   1       26.42       38.74     17.07 o 
   7   6   1     2298.90     2313.38     73.82 o 
   8   6   1       38.62       39.51     20.24 o 
   9   6   1      770.21      759.28    125.74 o 
  10   6   1      532.36      545.34     72.46 o 
  11   6   1       54.97       54.12     63.42 o 
  -9   7   1       33.07       44.88     35.19 o 
  -8   7   1      429.58      497.15     66.05 o 
  -7   7   1      444.76      420.38     40.75 o 
  -6   7   1      148.77      135.00     35.43 o 
  -5   7   1     1418.47     1352.09    110.84 o 
  -4   7   1       48.13       26.79     13.07 o 
  -3   7   1     3090.17     3049.30     71.11 o 
  -2   7   1      200.22      184.96     15.13 o 
  -1   7   1      349.89      344.83     17.18 o 
   0   7   1     6450.93     6073.25     91.25 o 
   1   7   1      183.61      212.38     17.00 o 
   2   7   1     5685.26     5581.47     87.93 o 
   3   7   1       10.34       16.48     10.16 o 
   4   7   1       15.42        8.76     10.79 o 
   5   7   1      995.13      971.21     38.22 o 
   6   7   1       31.89        5.59     14.60 o 
   7   7   1     2082.63     2088.50     74.18 o 
   8   7   1        2.55       47.89     48.11 o 
   9   7   1      430.84      445.64     63.10 o 
  10   7   1      372.41      328.56     88.56 o 
  11   7   1      217.70      226.88     83.10 o 
  -9   8   1       16.22       -7.66     32.66 o 
  -8   8   1      453.59      478.82     54.65 o 
  -7   8   1      458.88      444.34     49.06 o 
  -6   8   1      283.20      222.53     34.91 o 
  -5   8   1     2685.91     2683.70    138.91 o 
  -4   8   1      615.72      545.02     43.79 o 
  -3   8   1     2582.48     2490.31     54.11 o 
  -2   8   1      255.99      272.41     17.81 o 
  -1   8   1     1390.46     1405.07     36.20 o 
   0   8   1     1118.61     1141.96     53.66 o 
   1   8   1      377.28      434.97     24.48 o 
   2   8   1     3732.51     3581.44     68.30 o 
   3   8   1      558.19      525.91     43.40 o 
   4   8   1      143.68      148.02     20.48 o 
   5   8   1      539.63      553.28     48.13 o 
   6   8   1      168.99      230.93     30.58 o 
   7   8   1     1470.86     1472.03     65.28 o 
   8   8   1       34.52       -9.86     27.63 o 
   9   8   1      563.10      462.50     97.31 o 
  10   8   1      564.14      726.01    123.55 o 
  11   8   1      107.16       68.88     68.88 o 
  -8   9   1      306.28      364.04     51.24 o 
  -7   9   1      374.52      412.16     48.73 o 
  -6   9   1      185.74      232.12     36.36 o 
  -5   9   1      782.22      772.05     51.90 o 
  -4   9   1        6.14       -2.69     14.27 o 
  -3   9   1     1788.34     1761.44     47.34 o 
  -2   9   1     1214.42     1214.34     41.76 o 
  -1   9   1     1509.77     1378.44     37.84 o 
   0   9   1     1013.90      944.18     36.50 o 
   1   9   1       14.66        2.26     11.16 o 
   2   9   1     4143.59     4023.48     77.54 o 
   3   9   1      370.66      371.59     26.49 o 
   4   9   1      509.93      501.49     57.12 o 
   5   9   1      354.56      383.21     35.82 o 
   6   9   1      207.94      249.14     33.57 o 
   7   9   1     1987.69     2087.91     79.78 o 
   8   9   1       56.10       30.92     32.46 o 
   9   9   1      635.11      778.49    121.91 o 
  10   9   1      512.94      460.86    105.51 o 
  11   9   1       19.78      131.21     77.08 o 
  -8  10   1      451.22      514.65     58.36 o 
  -7  10   1      203.19      190.67     39.30 o 
  -6  10   1      420.89      523.25     50.91 o 
  -5  10   1      702.28      759.51     45.96 o 
  -4  10   1       22.14       24.66     16.71 o 
  -3  10   1     2172.61     2167.74     55.27 o 
  -2  10   1      176.42      178.15     24.07 o 
  -1  10   1     1363.29     1343.99     57.29 o 
   0  10   1     1536.52     1527.26     47.39 o 
   1  10   1       69.20       77.06     19.09 o 
   2  10   1     2857.15     2739.94     83.80 o 
   3  10   1      285.95      240.18     31.36 o 
   4  10   1     1131.88     1191.61     64.00 o 
   5  10   1      368.67      374.27     59.07 o 
   6  10   1      231.90      256.85     35.38 o 
   7  10   1     1058.76     1153.58     82.09 o 
   8  10   1       78.35       87.92     36.48 o 
   9  10   1      545.61      704.14    121.37 o 
  10  10   1      315.32      156.35     82.55 o 
  -7  11   1       83.93       79.62     35.09 o 
  -6  11   1      346.30      386.68     47.47 o 
  -5  11   1      577.29      540.65     42.76 o 
  -4  11   1       15.88       39.17     23.40 o 
  -3  11   1     1687.95     1784.83     67.30 o 
  -2  11   1      300.77      332.11     44.03 o 
  -1  11   1     2223.69     2317.15     63.37 o 
   0  11   1      657.28      764.87     54.45 o 
   1  11   1       27.14       23.67     14.93 o 
   2  11   1      348.94      362.95     36.74 o 
   3  11   1      199.24      197.45     31.35 o 
   4  11   1      678.07      633.75     48.79 o 
   5  11   1      647.21      650.69     53.17 o 
   6  11   1      191.82      157.81     40.68 o 
   7  11   1      627.14      815.34     75.50 o 
   8  11   1      240.75      231.66     51.26 o 
   9  11   1      508.92      541.05     77.35 o 
  10  11   1      230.34      211.57     82.00 o 
  -6  12   1      266.85      324.08     46.53 o 
  -5  12   1      365.59      310.41     75.35 o 
  -4  12   1        9.02       26.85     22.21 o 
  -3  12   1      589.72      642.07     68.35 o 
  -2  12   1       71.02      104.82     21.47 o 
  -1  12   1      717.25      754.13     52.32 o 
   0  12   1      513.94      475.69     34.49 o 
   1  12   1      194.19      142.59     28.89 o 
   2  12   1      830.07      866.13    109.70 o 
   3  12   1      110.35      111.17     27.10 o 
   4  12   1     2444.58     2400.82     88.02 o 
   5  12   1      354.97      398.69     46.61 o 
   6  12   1      183.32      123.22     40.95 o 
   7  12   1      757.31      874.57     80.71 o 
   8  12   1      220.28      208.23     53.24 o 
   9  12   1      433.03      437.87     75.51 o 
  -5  13   1      356.63      334.20     46.37 o 
  -4  13   1        0.48        5.30     24.47 o 
  -3  13   1      446.09      446.74     51.39 o 
  -2  13   1       59.88       40.73     24.13 o 
  -1  13   1      725.20      735.78     72.27 o 
   0  13   1      347.25      397.02     43.72 o 
   1  13   1      280.43      306.06     39.22 o 
   2  13   1     1156.48     1198.86     66.62 o 
   3  13   1      254.05      223.21     37.62 o 
   4  13   1      856.47      939.44    132.90 o 
   5  13   1      447.32      398.14     47.13 o 
   6  13   1       17.75       25.00     32.58 o 
   7  13   1      729.35      769.88    108.25 o 
   8  13   1       13.14      -37.23     37.23 o 
   9  13   1      201.95        8.75     71.07 o 
  -4  14   1       17.66       32.89     28.34 o 
  -3  14   1      486.14      509.21     82.55 o 
  -2  14   1       88.91       93.31     75.17 o 
  -1  14   1      372.49      396.48     45.78 o 
   0  14   1      172.37      185.06     42.33 o 
   1  14   1      319.46      284.78     40.89 o 
   2  14   1      978.31     1098.85     68.28 o 
   3  14   1        0.82      -21.84     21.84 o 
   4  14   1      324.61      251.50     42.02 o 
   5  14   1      420.00      436.20     84.26 o 
   6  14   1      115.86      117.51     42.03 o 
   7  14   1      334.77      367.02     66.28 o 
   8  14   1        0.29      -30.07     59.04 o 
  -3  15   1      261.52      278.69    181.23 o 
  -2  15   1       19.70      -30.07     30.07 o 
  -1  15   1      177.61      183.96     38.08 o 
   0  15   1      170.33      137.95     35.89 o 
   1  15   1      124.58      112.61     33.10 o 
   2  15   1      367.81      342.97     46.69 o 
   3  15   1        5.66        2.04     27.53 o 
   4  15   1      355.10      296.01     46.29 o 
   5  15   1      266.52      225.87     67.67 o 
   6  15   1       86.14      113.56    137.49 o 
   7  15   1      288.07      372.30     95.12 o 
  -1  16   1      275.13      187.40     48.41 o 
   0  16   1      426.60      570.82     58.39 o 
   1  16   1        9.09       27.53     31.68 o 
   2  16   1      254.75      267.12     47.24 o 
   3  16   1        0.22      -28.24     28.24 o 
   4  16   1      238.56      241.79     49.66 o 
   5  16   1      208.97      320.36     86.92 o 
  -4 -15   2       56.24       70.59     36.85 o 
  -3 -15   2      201.19      249.73     78.58 o 
  -2 -15   2      577.78      543.11     61.63 o 
  -1 -15   2        1.77       32.86     33.36 o 
   0 -15   2      345.53      309.95     47.96 o 
   1 -15   2       53.51       89.88     36.79 o 
  -6 -14   2        2.10       11.36     31.85 o 
  -5 -14   2      358.92      448.13     50.49 o 
  -4 -14   2       60.74       82.47     35.56 o 
  -3 -14   2      190.65      242.73     43.35 o 
  -2 -14   2      757.17      892.14    113.54 o 
  -1 -14   2       10.90       12.46     30.18 o 
   0 -14   2      381.36      366.34     55.68 o 
   1 -14   2       20.04       45.36     30.39 o 
   2 -14   2      177.33      257.15     36.42 o 
   3 -14   2      255.91      232.91     58.50 o 
  -7 -13   2      413.15      257.32     67.79 o 
  -6 -13   2       46.47       19.77     29.61 o 
  -5 -13   2      631.99      695.63     71.25 o 
  -4 -13   2      109.21       75.06     33.72 o 
  -3 -13   2      365.82      380.81    109.09 o 
  -2 -13   2      957.11      881.36     64.79 o 
  -1 -13   2        8.65      -12.15     23.74 o 
   0 -13   2      715.16      745.08     48.92 o 
   1 -13   2       68.88      112.74     25.35 o 
   2 -13   2      256.11      207.36     30.52 o 
   3 -13   2      299.68      344.90     38.12 o 
   4 -13   2       16.58       37.67     33.88 o 
  -8 -12   2      203.87       77.40     54.86 o 
  -7 -12   2      631.61      541.19    113.44 o 
  -6 -12   2       10.50       29.77     23.37 o 
  -5 -12   2     1056.48     1133.42     63.92 o 
  -4 -12   2      289.59      283.69     54.26 o 
  -3 -12   2      373.72      381.87     58.18 o 
  -2 -12   2      618.21      629.26     68.42 o 
  -1 -12   2      237.66      315.13     51.61 o 
   0 -12   2      864.30      965.98     49.40 o 
   1 -12   2       53.47       53.86     20.45 o 
   2 -12   2      658.24      762.40     46.49 o 
   3 -12   2      460.95      460.60     40.11 o 
   4 -12   2       87.20       64.25     28.62 o 
   5 -12   2      403.15      513.35     87.47 o 
  -9 -11   2      101.69       37.18     59.04 o 
  -8 -11   2      269.15      228.68     70.25 o 
  -7 -11   2      602.13      606.34    122.14 o 
  -6 -11   2       37.22       -0.49     19.95 o 
  -5 -11   2      441.42      462.79     43.36 o 
  -4 -11   2      296.43      339.03     41.68 o 
  -3 -11   2      259.33      254.16     32.02 o 
  -2 -11   2      173.83      212.35     28.33 o 
  -1 -11   2      405.47      398.79     33.24 o 
   0 -11   2     1783.21     1821.14     59.65 o 
   1 -11   2       61.24       26.45     20.12 o 
   2 -11   2     1688.61     1784.13     60.26 o 
   3 -11   2      650.38      723.69     43.98 o 
   4 -11   2       56.50       24.98     22.85 o 
   5 -11   2      275.84      240.00     61.78 o 
   6 -11   2       14.04       26.79     49.75 o 
  -9 -10   2      175.74      141.59     78.18 o 
  -8 -10   2      325.30      249.68     57.28 o 
  -7 -10   2      490.48      588.22     58.70 o 
  -6 -10   2        1.33        8.94     18.64 o 
  -5 -10   2     1738.02     1763.83     67.53 o 
  -4 -10   2     1093.52      910.11     62.65 o 
  -3 -10   2     1315.86     1264.14     51.36 o 
  -2 -10   2      277.37      246.34     26.82 o 
  -1 -10   2       32.63       22.01     14.61 o 
   0 -10   2      811.56      744.62     39.15 o 
   1 -10   2       33.35       33.25     18.39 o 
   2 -10   2      878.03      814.45     42.03 o 
   3 -10   2      984.54      984.48     65.42 o 
   4 -10   2       78.59       76.82     21.89 o 
   5 -10   2      380.34      501.05     53.67 o 
   6 -10   2       60.14      -26.24     38.27 o 
   7 -10   2      418.64      508.43    101.69 o 
 -10  -9   2      586.80      745.69    130.66 o 
  -9  -9   2      255.45      212.68     57.40 o 
  -8  -9   2      402.86      358.17    142.96 o 
  -7  -9   2      625.09      706.19     60.37 o 
  -6  -9   2       19.39       29.87     24.02 o 
  -5  -9   2     3031.67     2919.78     64.69 o 
  -4  -9   2      166.50      182.43     31.36 o 
  -3  -9   2     1161.91     1034.68     44.71 o 
  -2  -9   2     2707.14     2775.33     68.91 o 
  -1  -9   2       40.24       35.07     15.24 o 
   0  -9   2     2046.00     1956.04     55.40 o 
   1  -9   2       71.28       46.91     16.49 o 
   2  -9   2     2334.36     2468.52    104.95 o 
   3  -9   2      749.67      791.48     40.10 o 
   4  -9   2      552.76      550.62     59.29 o 
   5  -9   2      978.26     1002.69     67.51 o 
   6  -9   2       32.97       60.57     30.97 o 
   7  -9   2      367.74      316.33     57.40 o 
   8  -9   2      111.92       57.69     40.18 o 
 -10  -8   2      518.14      658.73     86.92 o 
  -9  -8   2       92.94      112.07     46.00 o 
  -8  -8   2      275.61      254.16     53.67 o 
  -7  -8   2      852.13      878.67     54.79 o 
  -6  -8   2      194.72      194.22     23.43 o 
  -5  -8   2     2248.34     2194.77    105.21 o 
  -4  -8   2        1.36        3.91     14.67 o 
  -3  -8   2     2384.51     2389.20     62.15 o 
  -2  -8   2     2940.31     2796.13     65.64 o 
  -1  -8   2      448.64      421.86     27.91 o 
   0  -8   2     2821.94     2766.55     63.70 o 
   1  -8   2       92.46      101.91     17.41 o 
   2  -8   2      545.73      604.55     32.98 o 
   3  -8   2      490.14      492.37     31.78 o 
   4  -8   2      996.65     1030.44     44.10 o 
   5  -8   2     1381.73     1465.24     69.86 o 
   6  -8   2        0.72      -19.45     19.45 o 
   7  -8   2      469.63      428.75    100.32 o 
   8  -8   2      154.67      174.68     57.68 o 
   9  -8   2      315.82      421.50     98.95 o 
 -10  -7   2      430.78      351.27     73.26 o 
  -9  -7   2       25.41      -35.34     35.34 o 
  -8  -7   2      509.61      490.02     52.73 o 
  -7  -7   2     1003.20     1079.45     75.83 o 
  -6  -7   2      299.31      279.32     25.44 o 
  -5  -7   2     2165.97     2184.39     55.17 o 
  -4  -7   2       23.90       15.02     13.52 o 
  -3  -7   2     2012.18     2129.82     55.83 o 
  -2  -7   2     2285.66     2153.44     54.03 o 
  -1  -7   2     1519.95     1535.72     44.16 o 
   0  -7   2     5657.42     5553.25     93.52 o 
   1  -7   2      535.95      481.54     27.04 o 
   2  -7   2      236.16      226.44     34.96 o 
   3  -7   2      381.38      361.73     28.41 o 
   4  -7   2      306.54      334.07     27.49 o 
   5  -7   2     1635.98     1650.49     63.52 o 
   6  -7   2        1.12      -18.24     18.24 o 
   7  -7   2      510.47      642.85     53.72 o 
   8  -7   2      212.98      269.78     55.06 o 
   9  -7   2      108.42      238.13     69.43 o 
 -11  -6   2       19.35       49.48     49.65 o 
 -10  -6   2      510.23      554.99     61.57 o 
  -9  -6   2       20.18        2.85     27.58 o 
  -8  -6   2      649.65      691.82     57.91 o 
  -7  -6   2     1530.65     1543.83     73.04 o 
  -6  -6   2      157.09      173.13     22.87 o 
  -5  -6   2     4462.57     4411.26     74.50 o 
  -4  -6   2       84.01       71.98     13.32 o 
  -3  -6   2     2957.98     3059.16     65.50 o 
  -2  -6   2     2591.80     2730.15     58.55 o 
  -1  -6   2     1666.52     1614.32     48.85 o 
   0  -6   2    11900.03    11709.75    155.20 o 
   1  -6   2      239.33      221.42     19.05 o 
   2  -6   2     1218.22     1086.02     35.42 o 
   3  -6   2      895.26      918.47     35.00 o 
   4  -6   2      195.60      213.42     21.71 o 
   5  -6   2     4867.24     4837.30    113.43 o 
   6  -6   2      196.40      215.10     44.13 o 
   7  -6   2      754.18      767.67     53.52 o 
   8  -6   2      505.88      581.29     71.30 o 
   9  -6   2      116.13      120.58     46.17 o 
  10  -6   2      340.55      303.99     66.09 o 
 -11  -5   2       24.65       32.84     36.34 o 
 -10  -5   2      740.22      834.53     73.90 o 
  -9  -5   2       56.13      -17.49     24.71 o 
  -8  -5   2      925.94      964.72     64.89 o 
  -7  -5   2     1108.16     1183.73     69.68 o 
  -6  -5   2      277.65      360.68     38.74 o 
  -5  -5   2     1956.35     1794.77     43.53 o 
  -4  -5   2        0.81       -3.56      8.98 o 
  -3  -5   2     2941.50     2822.26     59.68 o 
  -2  -5   2     2099.94     1965.44     45.91 o 
  -1  -5   2     1500.10     1493.03     38.20 o 
   0  -5   2     8342.03     8128.80    128.80 o 
   1  -5   2      373.75      433.27     21.85 o 
   2  -5   2     1535.64     1392.91     37.29 o 
   3  -5   2     1507.46     1467.86     36.69 o 
   4  -5   2     2326.65     2306.44     55.06 o 
   5  -5   2     2285.43     2340.55     58.87 o 
   6  -5   2      271.10      276.87     33.05 o 
   7  -5   2     1398.22     1373.61     75.82 o 
   8  -5   2      509.71      568.24     50.85 o 
   9  -5   2       92.55      130.80     46.44 o 
  10  -5   2      409.97      520.59     77.21 o 
 -11  -4   2       21.45       -3.99     32.88 o 
 -10  -4   2      656.87      640.86     90.55 o 
  -9  -4   2      134.10      100.74     32.77 o 
  -8  -4   2     1570.47     1646.12     80.56 o 
  -7  -4   2     1465.15     1506.30     73.87 o 
  -6  -4   2      169.88      161.72     21.75 o 
  -5  -4   2     2393.01     2258.82     84.47 o 
  -4  -4   2      766.78      853.15     28.12 o 
  -3  -4   2     8744.36     9156.72    117.17 o 
  -2  -4   2     2449.99     2383.43     48.45 o 
  -1  -4   2      621.30      658.48     23.95 o 
   0  -4   2     2938.50     2700.54     64.59 o 
   1  -4   2      287.44      295.79     17.11 o 
   2  -4   2     7737.13     7481.53    104.31 o 
   3  -4   2      747.56      785.70     56.70 o 
   4  -4   2     1183.29     1214.65     37.17 o 
   5  -4   2     3110.51     2941.69     65.34 o 
   6  -4   2       65.30      107.18     19.01 o 
   7  -4   2     3451.36     3674.33     90.23 o 
   8  -4   2      514.73      544.40     42.81 o 
   9  -4   2      332.39      306.43     46.17 o 
  10  -4   2      641.46      636.35     84.06 o 
 -11  -3   2       21.40       16.56     36.40 o 
 -10  -3   2      369.02      374.88     53.06 o 
  -9  -3   2      125.55      128.17     47.88 o 
  -8  -3   2     2256.36     2223.40     87.26 o 
  -7  -3   2      529.46      627.35     50.81 o 
  -6  -3   2       27.08       23.95     14.26 o 
  -5  -3   2     3222.88     3072.97     80.80 o 
  -4  -3   2       41.32       52.56     10.97 o 
  -3  -3   2     6955.34     6974.63     83.65 o 
  -2  -3   2      135.42      141.07     15.75 o 
  -1  -3   2     2323.28     2335.44     43.30 o 
   0  -3   2     1270.52     1236.27     28.72 o 
   1  -3   2      836.65      916.20     27.52 o 
   2  -3   2    13304.16    13034.23    142.62 o 
   3  -3   2     2583.56     2551.74     50.18 o 
   4  -3   2      601.60      585.63     32.19 o 
   5  -3   2     2091.20     2063.31     47.63 o 
   6  -3   2        0.13        7.04     11.41 o 
   7  -3   2      967.72     1023.38     48.40 o 
   8  -3   2        9.48       27.49     20.19 o 
   9  -3   2      603.36      570.47     47.11 o 
  10  -3   2      754.92      881.28     86.59 o 
  11  -3   2        0.80       -5.51     32.66 o 
 -11  -2   2        3.97       30.69     34.83 o 
 -10  -2   2      747.97      637.78     63.86 o 
  -9  -2   2       41.37       60.69     27.88 o 
  -8  -2   2     1548.00     1615.75     77.30 o 
  -7  -2   2     1333.21     1349.92     66.75 o 
  -6  -2   2       81.52       55.10     20.01 o 
  -5  -2   2     4095.17     3960.51     97.77 o 
  -4  -2   2     1146.30     1185.67     34.98 o 
  -3  -2   2     3431.09     3205.14     51.05 o 
  -2  -2   2     6833.37     7021.02     93.16 o 
  -1  -2   2      488.10      487.87     17.73 o 
   0  -2   2     3374.98     3369.46     49.83 o 
   1  -2   2      340.64      345.57     17.38 o 
   2  -2   2    15042.93    14822.11    172.96 o 
   3  -2   2     2973.80     2934.58     53.11 o 
   4  -2   2     1355.23     1368.19     34.07 o 
   5  -2   2     3204.95     3134.96     59.70 o 
   6  -2   2       22.53       23.87     11.94 o 
   7  -2   2     2379.51     2343.45     58.62 o 
   8  -2   2       27.36       63.66     21.87 o 
   9  -2   2     2001.43     1957.19     92.47 o 
  10  -2   2     1168.89     1190.68     80.25 o 
  11  -2   2       23.45       26.01     36.21 o 
 -11  -1   2       43.83       29.20     56.10 o 
 -10  -1   2      992.92      955.33     71.35 o 
  -9  -1   2      111.95       87.63     30.65 o 
  -8  -1   2      984.85     1012.54     81.94 o 
  -7  -1   2     2275.41     2157.03    121.82 o 
  -6  -1   2      381.72      356.05     35.56 o 
  -5  -1   2     4514.99     4726.07     97.97 o 
  -4  -1   2       50.33       69.44     12.66 o 
  -3  -1   2     2745.14     2786.17     68.81 o 
  -2  -1   2     1859.41     2059.80     33.42 o 
  -1  -1   2     1210.99     1293.78     25.32 o 
   0  -1   2     4934.39     4860.80     70.75 o 
   1  -1   2      185.20      177.98     20.56 o 
   2  -1   2    10931.23    10767.41    128.54 o 
   3  -1   2     1742.23     1780.27     34.49 o 
   4  -1   2     1042.19     1052.73     29.82 o 
   5  -1   2     3019.09     2977.28     61.40 o 
   6  -1   2       58.40       44.34     11.78 o 
   7  -1   2     2170.92     2136.89     55.93 o 
   8  -1   2      106.74       81.15     22.93 o 
   9  -1   2     1365.44     1458.34     89.48 o 
  10  -1   2      552.33      707.24     54.32 o 
  11  -1   2      103.10      132.44     42.29 o 
 -11   0   2      177.13      179.02     39.77 o 
 -10   0   2      860.34      938.55     61.64 o 
  -9   0   2       52.02       36.55     27.76 o 
  -8   0   2      817.53      880.62     59.41 o 
  -7   0   2      737.93      735.03     66.04 o 
  -6   0   2     1144.70     1181.29     82.11 o 
  -5   0   2     7738.35     8056.82    122.68 o 
  -4   0   2      246.86      306.51     28.83 o 
  -3   0   2     9121.21     9133.45    176.36 o 
  -2   0   2     9080.73     9488.20    118.45 o 
  -1   0   2    10425.08    10315.05    231.25 o 
   0   0   2    17852.78    18569.05    402.91 o 
   2   0   2     3309.14     3457.20     82.38 o 
   3   0   2      818.49      866.88     26.80 o 
   4   0   2      448.28      637.86     47.11 o 
   5   0   2     3487.08     3632.45     63.96 o 
   6   0   2      255.23      351.64     28.02 o 
   7   0   2     3252.63     3328.09     70.29 o 
   8   0   2      235.38      291.90     33.21 o 
   9   0   2      487.41      490.86     43.82 o 
  10   0   2      266.94      354.49     48.36 o 
  11   0   2      129.01       87.98     37.72 o 
 -11   1   2      219.07      143.24     38.09 o 
 -10   1   2      906.55      941.26     65.36 o 
  -9   1   2       80.98       71.62     25.95 o 
  -8   1   2      648.85      668.26     46.03 o 
  -7   1   2      377.74      307.35     36.80 o 
  -6   1   2     2030.50     2117.26     71.06 o 
  -5   1   2     6356.33     5960.42    122.40 o 
  -4   1   2       49.45       35.03     14.31 o 
  -3   1   2    13504.90    12778.74    190.25 o 
  -2   1   2     1334.58     1547.40     51.99 o 
   0   1   2    13290.46    13645.51    289.75 o 
   1   1   2      474.07      563.10     19.13 o 
   3   1   2     1988.02     2195.64     49.00 o 
   4   1   2      895.70      941.16     36.28 o 
   5   1   2     4426.77     4413.74     95.53 o 
   6   1   2     1216.93     1330.16     45.22 o 
   7   1   2     3923.98     3779.59     76.12 o 
   8   1   2      282.24      301.59     25.45 o 
   9   1   2      380.85      419.40     47.47 o 
  10   1   2      735.72      781.65     55.04 o 
  11   1   2      276.05      309.79     43.31 o 
 -11   2   2      110.09       84.92     41.90 o 
 -10   2   2      852.58      968.74     66.28 o 
  -9   2   2      109.95       52.91     36.46 o 
  -8   2   2      626.56      755.76     48.94 o 
  -7   2   2      198.89      207.43     27.81 o 
  -6   2   2      896.35      802.52     41.31 o 
  -5   2   2     3651.74     3699.60     84.04 o 
  -4   2   2      489.09      500.80     20.29 o 
  -3   2   2    14479.77    14403.10    156.54 o 
  -2   2   2     7823.14     8027.02    104.49 o 
  -1   2   2      336.52      397.70     25.69 o 
   0   2   2     4724.10     4804.04     82.53 o 
   1   2   2      700.06      741.73     23.50 o 
   2   2   2       22.60       39.09     11.29 o 
   3   2   2      602.91      573.28     47.89 o 
   4   2   2      371.47      373.55     24.85 o 
   5   2   2     5285.61     5223.16    103.93 o 
   6   2   2       22.32       33.12     16.69 o 
   7   2   2     5155.91     5055.87     90.18 o 
   8   2   2      324.21      297.43     28.11 o 
   9   2   2      720.34      770.51     49.05 o 
  10   2   2      897.94      965.67    106.23 o 
  11   2   2      245.01      211.50     43.94 o 
  12   2   2      535.93      588.58     69.85 o 
 -10   3   2      237.91      220.39     41.98 o 
  -9   3   2      139.89      166.05     41.74 o 
  -8   3   2     1381.97     1216.28     62.99 o 
  -7   3   2      660.87      689.93     39.00 o 
  -6   3   2      988.01      990.11     50.58 o 
  -5   3   2     1773.57     1751.76     51.37 o 
  -4   3   2       15.33       22.37      7.76 o 
  -3   3   2    12482.63    12477.71    139.39 o 
  -2   3   2     7184.04     7238.48     82.43 o 
  -1   3   2    13076.68    13112.61    151.28 o 
   0   3   2    18941.37    18425.81    232.23 o 
   1   3   2     7019.93     7187.70    123.91 o 
   2   3   2    27701.53    26942.34    412.64 o 
   3   3   2       55.26       49.60     17.22 o 
   4   3   2     5178.22     5311.33     83.20 o 
   5   3   2     4664.98     4751.19     96.41 o 
   6   3   2        2.58        6.71     14.62 o 
   7   3   2     3579.05     3568.38     81.37 o 
   8   3   2      317.01      324.08     42.08 o 
   9   3   2      841.16      849.10     50.81 o 
  10   3   2      644.20      730.01     61.36 o 
  11   3   2      107.46       83.82     38.28 o 
  12   3   2      424.03      482.15     78.22 o 
 -10   4   2      292.13      265.43     48.85 o 
  -9   4   2       39.22       10.71     25.54 o 
  -8   4   2     2450.38     2548.11    119.63 o 
  -7   4   2      338.29      345.10     37.01 o 
  -6   4   2      888.52      905.15     39.39 o 
  -5   4   2     1594.71     1605.87     45.07 o 
  -4   4   2      350.95      347.17     16.99 o 
  -3   4   2     8525.93     8494.84     88.25 o 
  -2   4   2      915.75      925.13     31.08 o 
  -1   4   2    21850.88    21886.53    200.33 o 
   0   4   2     4194.04     4140.04     68.88 o 
   1   4   2     1955.21     1914.56     71.12 o 
   2   4   2     8815.62     8566.89    154.56 o 
   3   4   2      230.08      292.62     26.09 o 
   4   4   2     5585.33     5653.47     86.83 o 
   5   4   2     2586.12     2381.39     67.78 o 
   6   4   2        2.89      -10.06     13.50 o 
   7   4   2     4027.88     3853.75     96.98 o 
   8   4   2      229.10      235.38     28.22 o 
   9   4   2     1058.75     1123.43     90.84 o 
  10   4   2      519.15      505.69     46.43 o 
  11   4   2      190.72      109.28     37.64 o 
 -10   5   2      290.79      453.42     52.32 o 
  -9   5   2        0.13        2.46     24.38 o 
  -8   5   2     1212.18     1204.08     78.75 o 
  -7   5   2     1305.00     1339.06     62.56 o 
  -6   5   2      767.45      855.91     48.23 o 
  -5   5   2     1270.14     1267.29     40.67 o 
  -4   5   2      324.07      339.83     17.66 o 
  -3   5   2      218.25      223.09     12.74 o 
  -2   5   2      452.94      534.81     16.63 o 
  -1   5   2     5098.51     4777.68     58.16 o 
   0   5   2      988.20      888.22     19.88 o 
   1   5   2     1732.64     1816.93     40.64 o 
   2   5   2     6282.11     6077.96    103.12 o 
   3   5   2     2523.05     2505.55     73.18 o 
   4   5   2     3557.79     3406.04     81.75 o 
   5   5   2     2718.53     2827.44     60.83 o 
   6   5   2       11.69       20.70     14.83 o 
   7   5   2     2747.71     2622.67     77.27 o 
   8   5   2      822.74      734.79     79.90 o 
   9   5   2     1575.73     1587.58     62.86 o 
  10   5   2      495.73      558.67     69.50 o 
  11   5   2      223.19      256.40     80.36 o 
  12   5   2      561.48      578.95    113.17 o 
 -10   6   2      232.77      153.40     57.39 o 
  -9   6   2        5.16      -12.03     25.67 o 
  -8   6   2      864.42      874.73     58.15 o 
  -7   6   2      412.89      531.23     44.37 o 
  -6   6   2     1086.21     1112.88     57.08 o 
  -5   6   2     1735.61     1963.25     66.76 o 
  -4   6   2       99.17       72.66     12.63 o 
  -3   6   2     4178.43     4132.56     55.77 o 
  -2   6   2     1173.56     1222.50     27.60 o 
  -1   6   2     8276.97     8329.51     91.99 o 
   0   6   2     2978.90     2914.71     42.26 o 
   1   6   2      201.82      225.74     18.75 o 
   2   6   2    10208.64    10119.25    156.92 o 
   3   6   2     1208.46     1267.24     64.78 o 
   4   6   2    10299.37    10616.50    160.80 o 
   5   6   2     2678.75     2702.87     59.58 o 
   6   6   2      212.91      223.37     23.81 o 
   7   6   2     2934.93     3022.00     84.09 o 
   8   6   2      471.48      390.62     48.42 o 
   9   6   2     2014.08     1926.62     78.44 o 
  10   6   2      259.50      486.56    101.14 o 
  11   6   2       81.20       38.27     60.14 o 
  -9   7   2        0.80      -14.74     26.31 o 
  -8   7   2      466.41      397.47     44.35 o 
  -7   7   2      226.55      268.91     42.30 o 
  -6   7   2      713.85      773.01     47.92 o 
  -5   7   2     1248.01     1139.61     61.40 o 
  -4   7   2      155.51      136.89     18.42 o 
  -3   7   2     2256.83     2213.68     46.86 o 
  -2   7   2      131.36      145.88     12.92 o 
  -1   7   2     1618.26     1462.80     33.94 o 
   0   7   2     1406.27     1428.49     34.50 o 
   1   7   2     1025.66     1035.14     27.63 o 
   2   7   2     3548.25     3327.47     59.59 o 
   3   7   2     1020.25     1012.39     32.79 o 
   4   7   2     2369.15     2599.60     55.25 o 
   5   7   2     2262.44     2087.52     53.09 o 
   6   7   2       47.91       33.06     15.01 o 
   7   7   2     2584.43     2759.79     84.98 o 
   8   7   2       31.89       42.93     28.02 o 
   9   7   2     1123.60     1075.03     80.62 o 
  10   7   2      616.47      629.79    112.62 o 
  11   7   2      191.02      232.35     83.64 o 
  -9   8   2        0.52       -3.18     32.37 o 
  -8   8   2      466.25      498.82     48.25 o 
  -7   8   2      212.74      228.70     33.76 o 
  -6   8   2      626.20      766.96     56.65 o 
  -5   8   2     1844.79     1853.65     72.39 o 
  -4   8   2      508.68      499.09     33.98 o 
  -3   8   2     2894.42     2874.14     60.50 o 
  -2   8   2      700.46      669.80     24.20 o 
  -1   8   2     1051.01      945.02     26.91 o 
   0   8   2     3344.43     3365.58     57.72 o 
   1   8   2     1463.43     1344.27     37.73 o 
   2   8   2     1821.12     1687.91     42.20 o 
   3   8   2      838.56      924.66     56.03 o 
   4   8   2      494.08      536.16     31.88 o 
   5   8   2     1935.21     1909.03     62.67 o 
   6   8   2      596.04      561.57     41.67 o 
   7   8   2     1509.22     1414.14     62.72 o 
   8   8   2      101.75      127.14     36.12 o 
   9   8   2     1893.27     2198.81    138.31 o 
  10   8   2      926.96     1155.71    145.42 o 
  11   8   2      405.72      268.97     91.84 o 
  -8   9   2      392.63      423.20     55.18 o 
  -7   9   2       90.01       88.97     32.03 o 
  -6   9   2      346.48      318.29     85.20 o 
  -5   9   2      810.02      778.56     45.27 o 
  -4   9   2      525.79      513.19     35.82 o 
  -3   9   2     1039.18     1046.64     42.00 o 
  -2   9   2      631.80      615.08     35.80 o 
  -1   9   2      841.57      870.09     30.76 o 
   0   9   2      669.38      710.94     28.08 o 
   1   9   2      327.83      343.01     23.58 o 
   2   9   2     2928.92     2716.71     58.84 o 
   3   9   2      326.34      289.90     30.83 o 
   4   9   2     1072.63     1002.20     51.31 o 
   5   9   2     2055.43     2131.54     68.89 o 
   6   9   2      501.86      540.06     42.02 o 
   7   9   2     1453.76     1603.39     85.78 o 
   8   9   2       19.86       -0.14     33.62 o 
   9   9   2      919.74     1057.31    106.61 o 
  10   9   2      443.31      434.62     98.95 o 
  11   9   2       85.17       27.88     63.42 o 
  -8  10   2      315.22      331.69     51.94 o 
  -7  10   2      115.82      119.72     35.36 o 
  -6  10   2      457.88      408.75     45.91 o 
  -5  10   2      286.18      284.02     33.93 o 
  -4  10   2      193.16      148.62     23.73 o 
  -3  10   2     2519.68     2481.80     66.71 o 
  -2  10   2      483.37      489.35     27.96 o 
  -1  10   2     1921.80     1884.24     48.74 o 
   0  10   2     2618.75     2724.48     82.38 o 
   1  10   2      336.75      351.91     25.88 o 
   2  10   2     3336.70     3319.86     87.73 o 
   3  10   2       21.96       16.57     18.39 o 
   4  10   2     1133.25     1207.81     62.59 o 
   5  10   2     1580.41     1559.05     61.41 o 
   6  10   2      262.23      303.60     47.66 o 
   7  10   2     1998.79     1802.89    117.81 o 
   8  10   2       37.22        7.03     30.89 o 
   9  10   2      721.50      730.80     74.81 o 
  10  10   2      291.32      349.34     96.77 o 
  11  10   2      213.46      243.28     93.48 o 
  -7  11   2       87.98       93.36     42.68 o 
  -6  11   2      588.79      511.75     52.60 o 
  -5  11   2      378.21      343.86     36.01 o 
  -4  11   2      113.52       98.43     22.13 o 
  -3  11   2     1888.70     1947.81    143.66 o 
  -2  11   2       84.37       72.13     18.70 o 
  -1  11   2      977.06      913.52     45.29 o 
   0  11   2      435.24      408.37     29.66 o 
   1  11   2        3.02      -10.52     14.69 o 
   2  11   2      539.28      480.67     40.61 o 
   3  11   2       79.98       93.71     34.46 o 
   4  11   2     1344.55     1431.43     67.01 o 
   5  11   2      676.43      753.49     64.89 o 
   6  11   2      636.32      585.85     62.84 o 
   7  11   2     1682.88     1714.31    145.69 o 
   8  11   2       40.23       13.63     42.37 o 
   9  11   2      747.13      793.22     82.03 o 
  10  11   2      119.26      192.98     84.74 o 
  -6  12   2      401.05      446.01     51.77 o 
  -5  12   2      216.97      216.22     32.25 o 
  -4  12   2       67.87       82.50     23.33 o 
  -3  12   2      732.40      698.59     48.81 o 
  -2  12   2       48.55       26.72     19.71 o 
  -1  12   2      926.08     1008.01     45.11 o 
   0  12   2      423.25      409.44     50.39 o 
   1  12   2      290.95      311.75     36.20 o 
   2  12   2     1672.44     1875.22     72.36 o 
   3  12   2        0.31      -15.14     17.10 o 
   4  12   2     1782.49     1763.18     73.82 o 
   5  12   2      434.38      435.99     55.47 o 
   6  12   2      366.48      383.75     57.40 o 
   7  12   2     1079.04     1132.11     87.55 o 
   8  12   2      111.56       82.83     42.44 o 
   9  12   2      729.59      833.84     85.44 o 
  10  12   2       77.01       91.84     73.80 o 
  -5  13   2      206.92      166.65     45.15 o 
  -4  13   2      102.47      121.21     31.15 o 
  -3  13   2      512.63      603.07     58.90 o 
  -2  13   2        2.58        4.44     20.15 o 
  -1  13   2      979.40     1023.33     58.44 o 
   0  13   2      378.53      471.56     78.40 o 
   1  13   2      475.79      508.35     55.39 o 
   2  13   2     1392.99     1596.80     76.65 o 
   3  13   2      364.34      414.85     45.52 o 
   4  13   2     1734.72     1741.13     79.99 o 
   5  13   2      266.86      288.00     50.42 o 
   6  13   2      111.82      122.97     41.54 o 
   7  13   2      822.63      755.42     85.56 o 
   8  13   2        7.68      -25.90     32.04 o 
   9  13   2      527.70      663.04     84.74 o 
  -4  14   2       46.37       34.78     27.51 o 
  -3  14   2      242.30      246.16     48.93 o 
  -2  14   2        0.55       11.14     28.22 o 
  -1  14   2      586.51      671.96     53.63 o 
   0  14   2       95.58       68.41     26.83 o 
   1  14   2      252.27      260.96     37.53 o 
   2  14   2      845.54      759.86     58.41 o 
   3  14   2       21.94       44.86     28.06 o 
   4  14   2      390.24      416.54     62.10 o 
   5  14   2      154.18      126.73     41.17 o 
   6  14   2      103.44       63.54     85.83 o 
   7  14   2      769.32      817.60     84.67 o 
   8  14   2       10.46      -36.70     36.70 o 
  -3  15   2      176.54      121.22     59.86 o 
  -2  15   2       17.59       80.78     36.49 o 
  -1  15   2      268.52      294.53     52.47 o 
   0  15   2      173.55      100.96     32.23 o 
   1  15   2      269.08      297.45     43.88 o 
   2  15   2      975.06      957.04     66.72 o 
   3  15   2        0.29       -7.90     25.71 o 
   4  15   2      507.74      518.27     57.05 o 
   5  15   2      337.82      312.89     57.46 o 
   6  15   2      441.28      315.38     58.52 o 
   7  15   2      355.60      417.81    164.01 o 
  -1  16   2      340.63      396.52     62.15 o 
   0  16   2      191.08      178.79     38.69 o 
   1  16   2      270.42      261.71     44.08 o 
   2  16   2      287.45      326.44     46.73 o 
   3  16   2       30.01       12.80     31.62 o 
   4  16   2      424.87      440.78     58.44 o 
   5  16   2      130.15      152.48     61.78 o 
   6  16   2      182.42      191.34     79.82 o 
   1  17   2        4.93      -11.33     44.01 o 
   2  17   2       81.43       11.33     38.72 o 
   3  17   2       15.54      -27.92     40.54 o 
  -2 -15   3      342.72      338.03     63.28 o 
  -1 -15   3        4.03       15.91     40.85 o 
  -5 -14   3      372.02      392.53     56.36 o 
  -4 -14   3       28.32       -0.54     32.23 o 
  -3 -14   3      317.47      347.07     49.95 o 
  -2 -14   3      532.18      586.97     60.76 o 
  -1 -14   3      118.94       90.19     36.39 o 
   0 -14   3      346.60      297.52     48.50 o 
   1 -14   3        1.66        8.78     31.31 o 
   2 -14   3      118.19       65.71     40.69 o 
  -6 -13   3      152.66      139.52     36.27 o 
  -5 -13   3      687.47      728.19     90.66 o 
  -4 -13   3       14.88       73.08     34.82 o 
  -3 -13   3      285.02      249.59     43.59 o 
  -2 -13   3      422.98      596.92     77.04 o 
  -1 -13   3      129.53      123.85     33.75 o 
   0 -13   3      485.70      480.37     42.30 o 
   1 -13   3        5.71      -12.71     18.86 o 
   2 -13   3      364.80      404.96     40.47 o 
   3 -13   3      234.65      283.40     42.69 o 
   4 -13   3      106.76      126.04     41.95 o 
  -7 -12   3      335.61      285.06     90.74 o 
  -6 -12   3       33.61       24.41     29.12 o 
  -5 -12   3      809.30      756.65     55.14 o 
  -4 -12   3      111.15       44.90     26.86 o 
  -3 -12   3      547.57      584.21     59.48 o 
  -2 -12   3      413.31      460.20     53.74 o 
  -1 -12   3      119.81       62.68     25.01 o 
   0 -12   3      601.80      710.33     45.76 o 
   1 -12   3        6.30       -2.14     18.38 o 
   2 -12   3      492.79      551.96     42.86 o 
   3 -12   3      303.21      327.74     36.97 o 
   4 -12   3       49.06       29.91     32.92 o 
   5 -12   3      510.28      468.52     88.02 o 
  -8 -11   3      207.53      167.48     79.82 o 
  -7 -11   3      384.82      386.68     93.51 o 
  -6 -11   3        7.45      -19.66     23.46 o 
  -5 -11   3      488.24      608.94     90.98 o 
  -4 -11   3        0.71      -11.26     20.37 o 
  -3 -11   3      613.88      698.29     46.59 o 
  -2 -11   3      719.60      785.27     45.88 o 
  -1 -11   3      246.70      197.61     26.44 o 
   0 -11   3      940.73      931.31     47.67 o 
   1 -11   3        0.11      -15.24     15.24 o 
   2 -11   3     1194.79     1091.13     55.47 o 
   3 -11   3      394.69      421.00     49.87 o 
   4 -11   3      177.38      176.69     34.48 o 
   5 -11   3      372.99      419.86     82.00 o 
   6 -11   3       15.39       50.30     47.02 o 
  -9 -10   3       73.81       56.56     60.41 o 
  -8 -10   3      397.68      494.89     75.44 o 
  -7 -10   3      573.01      623.44     62.96 o 
  -6 -10   3       36.71       44.35     25.48 o 
  -5 -10   3      717.89      777.29     43.91 o 
  -4 -10   3       25.51       31.81     18.35 o 
  -3 -10   3     3387.53     3479.66     77.83 o 
  -2 -10   3      190.97      186.83     23.27 o 
  -1 -10   3      578.65      664.65     39.31 o 
   0 -10   3     1338.55     1399.66     75.91 o 
   1 -10   3       18.65       19.68     16.18 o 
   2 -10   3     1300.00     1343.88     52.06 o 
   3 -10   3      333.57      413.21     42.11 o 
   4 -10   3      148.06      223.19     29.39 o 
   5 -10   3      533.37      590.43     89.11 o 
   6 -10   3       19.86      -41.00     42.10 o 
   7 -10   3      603.79      671.34    107.15 o 
  -9  -9   3       79.90       68.52     47.56 o 
  -8  -9   3      635.31      754.54     83.62 o 
  -7  -9   3      327.27      309.35     46.94 o 
  -6  -9   3       19.52       28.66     19.95 o 
  -5  -9   3     1194.15     1101.92     43.80 o 
  -4  -9   3        3.97       -8.00     14.43 o 
  -3  -9   3      700.63      789.43     38.20 o 
  -2  -9   3       10.87        9.51     15.05 o 
  -1  -9   3       97.11       94.18     19.35 o 
   0  -9   3     1402.21     1482.96     49.98 o 
   1  -9   3       14.62       -0.11     13.57 o 
   2  -9   3      998.01     1027.23     57.45 o 
   3  -9   3      308.47      366.30     31.61 o 
   4  -9   3      273.13      277.78     34.88 o 
   5  -9   3      564.65      651.94     61.00 o 
   6  -9   3        3.43       45.92     44.28 o 
   7  -9   3      475.40      605.19    103.87 o 
   8  -9   3       21.45       12.03     57.95 o 
 -10  -8   3      362.37      354.09     69.38 o 
  -9  -8   3       81.40       25.84     41.16 o 
  -8  -8   3      265.34      272.45     56.20 o 
  -7  -8   3      462.92      385.80     46.76 o 
  -6  -8   3       99.87       54.15     18.76 o 
  -5  -8   3     3046.39     3008.23     65.60 o 
  -4  -8   3      423.44      480.57     31.58 o 
  -3  -8   3      652.31      764.05     35.50 o 
  -2  -8   3     2796.53     2747.05     94.53 o 
  -1  -8   3      746.64      752.00     39.53 o 
   0  -8   3     2986.20     2938.74     68.50 o 
   1  -8   3       96.57       85.66     17.35 o 
   2  -8   3     1923.01     1793.69     53.24 o 
   3  -8   3      634.81      574.04     34.67 o 
   4  -8   3      476.23      460.75     33.21 o 
   5  -8   3      949.65     1061.91     61.50 o 
   6  -8   3       12.07        4.37     41.55 o 
   7  -8   3      753.64      805.28    111.53 o 
   8  -8   3      108.81      100.88     41.52 o 
 -10  -7   3      399.03      380.78     71.37 o 
  -9  -7   3       51.29       73.22     35.39 o 
  -8  -7   3      647.76      810.07     80.12 o 
  -7  -7   3      498.61      557.73     52.37 o 
  -6  -7   3     1428.19     1401.84     53.72 o 
  -5  -7   3     3603.86     3497.72     68.62 o 
  -4  -7   3        0.30       -4.03     12.46 o 
  -3  -7   3     2605.00     2534.62     57.53 o 
  -2  -7   3      478.91      487.81     26.88 o 
  -1  -7   3     1551.32     1548.53     46.19 o 
   0  -7   3     1872.38     1884.42     50.72 o 
   1  -7   3      139.61      156.87     19.00 o 
   2  -7   3     1059.23     1085.72     40.09 o 
   3  -7   3      245.90      247.76     24.06 o 
   4  -7   3      840.12      798.59     69.68 o 
   5  -7   3     1195.22     1100.44     50.32 o 
   6  -7   3       92.97       67.92     24.43 o 
   7  -7   3     1166.26     1096.78     86.71 o 
   8  -7   3      193.66      180.84     47.34 o 
   9  -7   3      146.22       48.63     41.62 o 
 -10  -6   3      490.25      539.01     63.47 o 
  -9  -6   3        9.73       -7.30     29.22 o 
  -8  -6   3      590.29      599.13     56.65 o 
  -7  -6   3      666.21      714.15     56.26 o 
  -6  -6   3      897.76      909.25     49.12 o 
  -5  -6   3     2656.16     2539.98     55.85 o 
  -4  -6   3       32.83        5.05     11.46 o 
  -3  -6   3     2079.78     2000.28     48.29 o 
  -2  -6   3     1804.62     1719.52     42.88 o 
  -1  -6   3     1534.23     1579.98     39.07 o 
   0  -6   3     6535.66     6451.24    102.06 o 
   1  -6   3      166.28      159.70     17.53 o 
   2  -6   3      582.81      582.78     30.38 o 
   3  -6   3      442.28      410.80     27.93 o 
   4  -6   3       11.94        7.05     14.68 o 
   5  -6   3     1640.45     1666.86     93.90 o 
   6  -6   3      132.34      153.05     31.80 o 
   7  -6   3     1041.57     1095.84    164.56 o 
   8  -6   3      286.06      355.85     57.97 o 
   9  -6   3      213.93      143.73     60.68 o 
 -10  -5   3      494.26      499.39     60.87 o 
  -9  -5   3       29.19       -3.82     27.31 o 
  -8  -5   3      942.82      809.11     63.24 o 
  -7  -5   3      747.82      846.54     63.08 o 
  -6  -5   3      514.56      469.77     43.64 o 
  -5  -5   3     2462.79     2524.70     53.62 o 
  -4  -5   3       23.27       12.92     10.68 o 
  -3  -5   3     2519.24     2465.96     51.96 o 
  -2  -5   3     1397.83     1383.86     36.08 o 
  -1  -5   3      497.11      612.83     47.07 o 
   0  -5   3     7129.07     7019.32     91.64 o 
   1  -5   3      213.61      223.95     18.40 o 
   2  -5   3     3456.26     3425.81     75.28 o 
   3  -5   3     1059.40     1052.80     34.80 o 
   4  -5   3     1889.93     1936.62     50.46 o 
   5  -5   3     2806.64     2892.65     66.86 o 
   6  -5   3     1081.84     1033.66     42.93 o 
   7  -5   3      725.32      821.36     52.88 o 
   8  -5   3      139.88      101.60     37.88 o 
   9  -5   3      340.79      496.48     71.65 o 
  10  -5   3      288.98      241.35     58.61 o 
 -11  -4   3       22.50      -17.66     36.32 o 
 -10  -4   3      531.86      547.41     86.12 o 
  -9  -4   3       33.42       14.56     24.95 o 
  -8  -4   3     1147.12     1206.64     72.78 o 
  -7  -4   3      675.47      685.98     54.29 o 
  -6  -4   3      618.27      599.71     73.70 o 
  -5  -4   3     2052.92     2098.84     50.22 o 
  -4  -4   3        0.25        2.55      9.25 o 
  -3  -4   3     6474.79     6416.55     90.70 o 
  -2  -4   3      127.14      135.05     13.94 o 
  -1  -4   3     3791.60     3783.53     66.00 o 
   0  -4   3     3593.27     3441.51     69.05 o 
   1  -4   3     2964.46     3141.68     57.16 o 
   2  -4   3     4167.32     3831.03     66.17 o 
   3  -4   3     1019.58      990.45     35.49 o 
   4  -4   3     1239.48     1231.39     56.74 o 
   5  -4   3     3930.03     3776.41     76.04 o 
   6  -4   3      845.21      878.52     39.00 o 
   7  -4   3     1897.85     1920.51     59.44 o 
   8  -4   3      356.89      307.94     52.81 o 
   9  -4   3      403.33      406.23     62.42 o 
  10  -4   3      489.09      418.02     83.10 o 
 -11  -3   3       41.66       28.43     37.52 o 
 -10  -3   3      368.46      334.55     51.99 o 
  -9  -3   3       60.51       78.04     32.47 o 
  -8  -3   3     1991.32     1894.63     83.71 o 
  -7  -3   3      846.84      757.31     55.75 o 
  -6  -3   3      666.48      634.99     47.53 o 
  -5  -3   3     2570.08     2579.44     54.24 o 
  -4  -3   3        7.81        7.22      9.06 o 
  -3  -3   3    10818.78    10720.07    118.35 o 
  -2  -3   3      100.74      144.11     12.89 o 
  -1  -3   3     1372.40     1254.49     28.75 o 
   0  -3   3      848.18      813.06     28.38 o 
   1  -3   3      102.54      115.35     12.06 o 
   2  -3   3    13898.15    14458.05    175.13 o 
   3  -3   3     1441.64     1315.07     34.09 o 
   4  -3   3     4882.00     4837.34     81.56 o 
   5  -3   3     4542.14     4713.36     85.64 o 
   6  -3   3       10.90       18.19     13.13 o 
   7  -3   3     1613.75     1613.94     54.08 o 
   8  -3   3        1.23       -5.14     20.48 o 
   9  -3   3      597.05      649.08     80.09 o 
  10  -3   3      447.91      393.63     70.52 o 
  11  -3   3       93.76       69.42     48.93 o 
 -11  -2   3       68.61       38.65     38.57 o 
 -10  -2   3      409.14      429.22     57.71 o 
  -9  -2   3        0.02       26.07     27.69 o 
  -8  -2   3     2582.85     2456.35    118.02 o 
  -7  -2   3      170.41      161.12     31.78 o 
  -6  -2   3       75.04       68.16     21.63 o 
  -5  -2   3     1901.63     1832.15     48.15 o 
  -4  -2   3      110.11       98.12     12.57 o 
  -3  -2   3     4809.45     4803.24     98.13 o 
  -2  -2   3     1159.98     1125.48     27.00 o 
  -1  -2   3     3107.43     3157.46     46.96 o 
   0  -2   3     2047.78     1924.89     61.98 o 
   1  -2   3       39.85       61.59      8.96 o 
   2  -2   3    10468.09    10326.00    145.73 o 
   3  -2   3       99.13       87.25     11.25 o 
   4  -2   3     2602.51     2653.31     54.12 o 
   5  -2   3     2085.07     1996.84     82.05 o 
   6  -2   3        7.10        0.91     10.64 o 
   7  -2   3     2841.85     2762.45     63.81 o 
   8  -2   3        0.84       -3.11     17.49 o 
   9  -2   3     1399.67     1494.25    179.27 o 
  10  -2   3      486.64      425.26     74.08 o 
  11  -2   3       19.95       18.74     33.25 o 
 -11  -1   3       18.84       -4.53     30.45 o 
 -10  -1   3      543.00      563.16     60.53 o 
  -9  -1   3       15.81        6.47     26.95 o 
  -8  -1   3      858.96      932.62     62.69 o 
  -7  -1   3     1510.15     1582.80     71.54 o 
  -6  -1   3      528.67      510.47     55.50 o 
  -5  -1   3     1847.34     1880.35     71.65 o 
  -4  -1   3      322.81      290.25     18.38 o 
  -3  -1   3     3837.27     4016.94     63.54 o 
  -2  -1   3      482.96      540.13     29.19 o 
  -1  -1   3     4426.21     4589.96     64.48 o 
   0  -1   3      670.46      711.40     19.46 o 
   1  -1   3      940.36      985.10     37.25 o 
   2  -1   3     9740.97     9934.26    163.59 o 
   3  -1   3      358.18      378.30     17.65 o 
   4  -1   3     2371.24     2339.05     44.67 o 
   5  -1   3     2646.24     2633.47     52.98 o 
   6  -1   3       50.43       60.67     17.06 o 
   7  -1   3     3172.54     3134.88     68.54 o 
   8  -1   3      222.55      167.30     23.87 o 
   9  -1   3     1348.70     1556.37    121.44 o 
  10  -1   3     1138.78     1155.02     76.76 o 
  11  -1   3       27.65        9.60     32.17 o 
 -11   0   3      175.43      198.87     48.72 o 
 -10   0   3      765.49      728.84     57.72 o 
  -9   0   3       18.73       12.00     25.77 o 
  -8   0   3      823.97      907.11     62.74 o 
  -7   0   3      658.15      663.06     51.45 o 
  -6   0   3     1315.02     1367.26     61.59 o 
  -5   0   3     1016.80      979.27     49.50 o 
  -4   0   3      315.43      347.54     19.13 o 
  -3   0   3    12362.27    11607.20    166.67 o 
  -2   0   3     3258.18     3457.99     56.91 o 
  -1   0   3    14946.90    14737.06    196.28 o 
   0   0   3    10591.48    11328.24    186.13 o 
   1   0   3      665.79      677.09     16.97 o 
   2   0   3     5245.65     5228.29     91.84 o 
   3   0   3     1677.31     1766.20     36.65 o 
   4   0   3     1462.98     1385.26     32.90 o 
   5   0   3     3253.48     3321.82     53.64 o 
   6   0   3      506.56      569.40     25.44 o 
   7   0   3     4051.85     4130.45     71.17 o 
   8   0   3       26.56        9.69     15.65 o 
   9   0   3     1993.38     2108.00     91.63 o 
  10   0   3      369.75      400.85     49.57 o 
  11   0   3      215.89      211.12     68.40 o 
 -11   1   3      353.93      396.67     53.13 o 
 -10   1   3      770.16      821.38     59.90 o 
  -9   1   3       21.42       29.91     24.84 o 
  -8   1   3      911.63      901.46     53.46 o 
  -7   1   3      771.80      803.64     58.11 o 
  -6   1   3     1361.02     1371.66     83.37 o 
  -5   1   3     2706.59     2674.85     79.99 o 
  -4   1   3      279.09      263.33     18.25 o 
  -3   1   3     3908.73     3744.93    120.63 o 
  -2   1   3     4941.14     5071.48     72.65 o 
  -1   1   3     2231.24     2284.71     56.33 o 
   0   1   3     3038.02     3172.47     89.11 o 
   1   1   3     2089.47     2051.91     82.55 o 
   3   1   3      245.09      231.35     16.73 o 
   4   1   3     2303.41     2388.63     63.11 o 
   5   1   3     2436.75     2387.46     64.98 o 
   6   1   3     2931.06     2988.46     90.92 o 
   7   1   3     3269.43     3173.75     83.39 o 
   8   1   3        0.56       -4.13     13.98 o 
   9   1   3      716.98      766.87     44.24 o 
  10   1   3      300.63      316.08     39.11 o 
  11   1   3      320.51      304.30     49.88 o 
  12   1   3      613.46      564.18     67.34 o 
 -10   2   3      764.48      666.50     95.40 o 
  -9   2   3        0.08      -15.15     21.57 o 
  -8   2   3      918.96      935.42     53.57 o 
  -7   2   3      391.87      346.62     38.27 o 
  -6   2   3     1988.37     1917.15     59.93 o 
  -5   2   3     2778.82     2670.41     66.60 o 
  -4   2   3      721.37      695.42     27.82 o 
  -3   2   3     8411.55     8822.58    165.55 o 
  -2   2   3     1494.36     1534.01     36.98 o 
  -1   2   3     4148.18     3954.73     70.49 o 
   0   2   3    14083.23    14201.79    219.75 o 
   1   2   3    23509.61    23058.25    346.56 o 
   2   2   3     6418.53     6413.98    115.35 o 
   3   2   3      866.32      866.99     26.72 o 
   4   2   3     3252.47     3221.40     90.26 o 
   5   2   3     2880.17     2876.60     61.51 o 
   6   2   3     1108.75     1068.65     40.73 o 
   7   2   3     4131.22     4001.06     77.80 o 
   8   2   3      171.28      207.11     24.41 o 
   9   2   3      740.24      708.65     38.12 o 
  10   2   3      838.47      988.75    105.74 o 
  11   2   3      340.28      385.89     51.91 o 
  12   2   3      533.70      612.45     67.73 o 
 -10   3   3      187.97      167.16     37.62 o 
  -9   3   3        1.23       18.04     26.83 o 
  -8   3   3     1076.54     1095.19     84.75 o 
  -7   3   3       87.19       63.25     20.11 o 
  -6   3   3     2544.73     2405.95     67.43 o 
  -5   3   3     1985.40     1924.45     67.52 o 
  -4   3   3     1085.42     1153.18     62.95 o 
  -3   3   3     3661.56     3482.91     67.94 o 
  -2   3   3     1843.42     1840.99     34.16 o 
  -1   3   3      951.98      842.43     20.48 o 
   0   3   3      239.63      251.98     28.70 o 
   1   3   3      856.93      792.96     27.98 o 
   2   3   3     3834.84     3798.49     80.58 o 
   3   3   3     2872.93     3112.91    161.28 o 
   4   3   3     3134.91     3169.71     51.12 o 
   5   3   3     1954.07     2018.90     48.86 o 
   6   3   3      295.25      279.52     24.33 o 
   7   3   3     4732.47     4626.80     94.50 o 
   8   3   3       22.73       23.22     16.21 o 
   9   3   3     1227.88     1291.46     52.44 o 
  10   3   3      569.53      586.54     47.74 o 
  11   3   3      187.75      169.94     40.50 o 
 -10   4   3      232.85      276.38     46.48 o 
  -9   4   3       26.73       -7.87     23.33 o 
  -8   4   3     1800.46     1830.49     76.47 o 
  -7   4   3      136.29      100.51     22.11 o 
  -6   4   3      841.66      871.14     44.31 o 
  -5   4   3     2140.75     2163.58     59.55 o 
  -4   4   3      207.20      257.83     34.34 o 
  -3   4   3     6815.33     6851.56     91.43 o 
  -2   4   3     1251.48     1283.78     24.55 o 
  -1   4   3     8097.74     8194.65     94.61 o 
   0   4   3     6522.62     6606.25     98.36 o 
   1   4   3     2496.34     2641.32     51.45 o 
   2   4   3    24775.11    23929.84    368.30 o 
   3   4   3      152.37      162.73     27.06 o 
   4   4   3     6879.16     7163.10    101.34 o 
   5   4   3     3305.90     3295.25     82.85 o 
   6   4   3      947.71      950.08     44.62 o 
   7   4   3     3933.89     4014.13     85.28 o 
   8   4   3        0.03       -2.54     16.27 o 
   9   4   3     1495.42     1502.64     55.14 o 
  10   4   3      175.19      153.60     31.02 o 
  11   4   3      277.08      277.17     82.55 o 
 -10   5   3      282.14      266.18     44.50 o 
  -9   5   3        6.58      -11.97     25.20 o 
  -8   5   3     1356.78     1425.40     70.82 o 
  -7   5   3      315.75      347.10     38.59 o 
  -6   5   3     1452.74     1632.28     51.57 o 
  -5   5   3     1090.11     1125.89     40.47 o 
  -4   5   3      108.80       88.18     15.23 o 
  -3   5   3     2266.69     2326.42     36.76 o 
  -2   5   3     1867.94     1976.07     31.92 o 
  -1   5   3    15195.95    15161.07    136.35 o 
   0   5   3     3436.83     3358.42     45.88 o 
   1   5   3       27.51       34.49     10.24 o 
   2   5   3     5213.71     5068.88     89.10 o 
   3   5   3      285.70      296.27     28.02 o 
   4   5   3     7271.91     7199.41    120.62 o 
   5   5   3      977.56      902.53     32.70 o 
   6   5   3      710.31      732.16     40.83 o 
   7   5   3     3817.23     3764.59     94.32 o 
   8   5   3       70.96       22.35     20.42 o 
   9   5   3     1394.51     1497.94     79.78 o 
  10   5   3      153.76      156.35     69.98 o 
  11   5   3      347.61      378.86     93.48 o 
  -9   6   3       24.19       -1.25     26.08 o 
  -8   6   3      665.56      601.37     52.04 o 
  -7   6   3      106.66      111.64     26.66 o 
  -6   6   3     1483.32     1433.89     60.56 o 
  -5   6   3      672.62      724.33     35.18 o 
  -4   6   3        1.44       -1.93      8.78 o 
  -3   6   3     1123.17     1084.85     25.98 o 
  -2   6   3     1515.63     1537.83     31.85 o 
  -1   6   3    11994.58    11976.06    124.05 o 
   0   6   3      540.10      579.01     17.95 o 
   1   6   3      749.42      746.90     26.14 o 
   2   6   3    10833.05    10330.05    168.49 o 
   3   6   3      314.46      294.97     60.41 o 
   4   6   3     4568.90     4509.71     88.57 o 
   5   6   3     1429.66     1411.69     40.67 o 
   6   6   3      454.23      447.24     28.86 o 
   7   6   3     3418.95     3362.69     87.74 o 
   8   6   3      358.54      426.64     49.32 o 
   9   6   3     2300.78     2246.37    139.41 o 
  10   6   3       67.82       65.06     50.84 o 
  11   6   3      367.97      317.63     88.56 o 
  12   6   3      616.59      538.49    117.54 o 
  -9   7   3       24.24       -5.81     27.64 o 
  -8   7   3      388.23      391.46     45.07 o 
  -7   7   3       70.22       97.15     27.88 o 
  -6   7   3     1138.78     1109.18     68.81 o 
  -5   7   3     1251.33     1285.67     55.10 o 
  -4   7   3        2.00        6.00     10.69 o 
  -3   7   3     1307.03     1304.91     30.11 o 
  -2   7   3      540.52      551.23     19.78 o 
  -1   7   3     1444.18     1370.70     34.68 o 
   0   7   3     1024.80      947.91     28.70 o 
   1   7   3     1416.13     1333.32     30.77 o 
   2   7   3     7663.42     7392.10    128.61 o 
   3   7   3     2020.43     2105.44     70.74 o 
   4   7   3     5052.52     5079.03    166.80 o 
   5   7   3     2108.67     2235.50     66.09 o 
   6   7   3      774.95      741.33     50.52 o 
   7   7   3     2454.50     2419.31     77.96 o 
   8   7   3      137.73      164.01     51.94 o 
   9   7   3     1800.03     1993.25    133.39 o 
  10   7   3       20.51      -46.47     49.75 o 
  11   7   3      221.77      388.70    100.05 o 
  12   7   3      536.86      489.84    119.18 o 
  -9   8   3       15.51       14.62     29.12 o 
  -8   8   3      351.13      383.52     45.60 o 
  -7   8   3       93.48       82.62     28.10 o 
  -6   8   3     1080.15      941.38     53.73 o 
  -5   8   3      636.93      663.91     49.40 o 
  -4   8   3      798.30      765.03     56.82 o 
  -3   8   3     2471.25     2503.96     71.19 o 
  -2   8   3      479.50      507.48     27.59 o 
  -1   8   3     1348.39     1339.35     31.79 o 
   0   8   3     1312.48     1269.69     29.52 o 
   1   8   3     3398.56     3391.84     56.82 o 
   2   8   3     3913.26     3754.47     66.20 o 
   3   8   3       11.39       25.10     22.41 o 
   4   8   3     4833.70     4584.40    123.70 o 
   5   8   3      827.27      871.10     43.19 o 
   6   8   3      707.71      670.68     42.71 o 
   7   8   3     2135.65     2128.26     94.15 o 
   8   8   3      307.47      300.30     48.73 o 
   9   8   3     2051.75     2015.67    135.58 o 
  10   8   3      826.78      702.50    120.27 o 
  11   8   3      514.04      495.31    112.07 o 
  -8   9   3      342.61      356.86     75.86 o 
  -7   9   3       66.75       27.18     29.03 o 
  -6   9   3      392.79      395.64     47.05 o 
  -5   9   3      636.63      658.98     62.45 o 
  -4   9   3     1453.70     1452.52     52.81 o 
  -3   9   3     1811.28     1820.50     92.48 o 
  -2   9   3      105.30       92.65     13.65 o 
  -1   9   3     1298.96     1309.86     32.98 o 
   0   9   3      917.03      853.11     29.44 o 
   1   9   3     1098.48     1133.60     32.89 o 
   2   9   3      416.16      444.31     23.96 o 
   3   9   3      123.46      113.09     31.43 o 
   4   9   3     3303.39     3101.38    101.86 o 
   5   9   3     1530.01     1669.12    119.45 o 
   6   9   3     1668.04     1590.92     78.46 o 
   7   9   3     1426.85     1479.50     82.63 o 
   8   9   3      285.83      314.40     49.39 o 
   9   9   3     1895.88     1847.83    131.75 o 
  11   9   3      281.30      261.87     94.03 o 
  -8  10   3      275.99      252.43     49.97 o 
  -7  10   3       26.29       46.85     31.02 o 
  -6  10   3      304.08      383.13     62.65 o 
  -5  10   3      123.82      180.17     32.82 o 
  -4  10   3      656.62      583.74     44.19 o 
  -3  10   3      565.01      555.00     35.01 o 
  -2  10   3      567.45      615.91     29.96 o 
  -1  10   3     2271.14     2277.56     46.80 o 
   0  10   3     2502.88     2460.84     90.17 o 
   1  10   3      135.17      131.91     17.02 o 
   2  10   3     1835.80     1600.89     58.47 o 
   3  10   3       60.51       53.96     19.47 o 
   4  10   3     2580.73     2584.23     95.67 o 
   5  10   3      841.57      774.69     60.42 o 
   6  10   3     1035.76     1089.20     72.62 o 
   7  10   3      863.42      789.58     68.31 o 
   8  10   3      166.72      140.67     41.56 o 
   9  10   3     1149.28     1219.13     91.30 o 
  11  10   3      389.04      164.01     84.74 o 
  -7  11   3       49.05       53.85     58.05 o 
  -6  11   3      517.49      588.52     55.99 o 
  -5  11   3      308.91      288.70     56.19 o 
  -4  11   3      210.21      235.98     28.99 o 
  -3  11   3     2054.43     1850.87     62.97 o 
  -2  11   3        0.16       -7.54     13.36 o 
  -1  11   3     1320.28     1308.19     40.70 o 
   0  11   3      425.74      450.06     26.99 o 
   1  11   3       26.56       34.25     17.47 o 
   2  11   3      656.47      706.20     45.94 o 
   3  11   3        0.14      -10.64     15.88 o 
   4  11   3     2431.14     2594.40    101.28 o 
   5  11   3      563.36      647.60     91.30 o 
   6  11   3     1066.73     1175.66     84.74 o 
   7  11   3     1064.64     1020.38     77.86 o 
   8  11   3        8.98      -23.68     28.96 o 
   9  11   3      693.68      831.63    153.07 o 
  -6  12   3      319.60      346.86     54.45 o 
  -5  12   3      134.81       96.16     32.04 o 
  -4  12   3      126.16       98.23     26.43 o 
  -3  12   3      589.40      599.90     39.75 o 
  -2  12   3        0.39        0.01     17.73 o 
  -1  12   3      830.71      808.62     48.57 o 
   0  12   3      281.08      287.89     34.09 o 
   1  12   3     1247.15     1115.63     57.86 o 
   2  12   3     1580.19     1582.43     65.57 o 
   3  12   3      158.53      146.47     28.49 o 
   4  12   3     2291.18     2420.99    102.44 o 
   5  12   3      258.42      241.49     89.66 o 
   6  12   3      971.41     1128.09     81.73 o 
   7  12   3     1137.11     1224.56    129.02 o 
   8  12   3        7.84       37.97     38.25 o 
   9  12   3      767.66      774.64     83.01 o 
  -5  13   3      160.98       87.23     33.01 o 
  -4  13   3      115.42       68.64     42.98 o 
  -3  13   3      557.05      630.36     48.95 o 
  -2  13   3        7.18       21.21     27.25 o 
  -1  13   3      724.62      757.13     55.42 o 
   0  13   3      207.97      173.29     29.87 o 
   1  13   3      512.53      576.69     48.04 o 
   2  13   3     1498.10     1446.34    115.41 o 
   3  13   3      217.93      208.34     33.77 o 
   4  13   3     1504.70     1498.11    140.77 o 
   5  13   3      154.02      158.40     42.11 o 
   6  13   3      854.60      831.04     76.73 o 
   7  13   3      482.93      564.97     70.71 o 
   8  13   3       32.15        1.98     38.14 o 
   9  13   3      633.94      593.58     95.95 o 
  -4  14   3       97.58       26.03     33.44 o 
  -3  14   3      374.24      258.33     46.47 o 
  -2  14   3       10.90      -38.54     38.54 o 
  -1  14   3      686.85      584.37     61.46 o 
   0  14   3       62.25       21.22     23.27 o 
   1  14   3      777.82      821.79     76.82 o 
   2  14   3      887.64      790.40     57.40 o 
   3  14   3        1.07        1.57     21.98 o 
   4  14   3      808.12      930.30     78.19 o 
   5  14   3        1.36       13.93     32.47 o 
   6  14   3      235.00      184.81    124.65 o 
   7  14   3      520.14      532.60    134.21 o 
   8  14   3      135.26      125.53     50.93 o 
   9  14   3      570.31      564.49     80.90 o 
  -3  15   3      119.83      143.25     43.29 o 
  -2  15   3       57.69       17.99     32.97 o 
  -1  15   3      389.60      375.46     55.09 o 
   0  15   3      111.62       85.16     30.12 o 
   1  15   3      295.23      290.45     41.48 o 
   2  15   3      840.21      919.83     65.35 o 
   3  15   3       26.62       28.10     26.49 o 
   4  15   3      435.64      554.51     67.57 o 
   5  15   3      197.80      204.13     48.57 o 
   6  15   3      463.89      442.49     67.25 o 
   7  15   3      396.08      445.30     75.44 o 
   8  15   3      136.83      128.47     74.90 o 
  -2  16   3        6.65       -3.42     33.81 o 
  -1  16   3      414.35      367.15     58.70 o 
   0  16   3      222.58      172.87     55.49 o 
   1  16   3      313.14      306.09     46.29 o 
   2  16   3      426.69      354.58     47.36 o 
   3  16   3       69.63        9.67     33.41 o 
   4  16   3      443.32      427.92    123.55 o 
   5  16   3       79.30       62.79     43.36 o 
   6  16   3      560.36      660.71     81.62 o 
   7  16   3      179.41      113.71     73.80 o 
   0  17   3       47.04      129.02     61.23 o 
   1  17   3      147.84      139.17     48.73 o 
   2  17   3      159.28      137.88     39.94 o 
   3  17   3       49.40       35.03     54.40 o 
   4  17   3      298.23      240.55     84.74 o 
   5  17   3       35.61       -4.92     61.23 o 
  -4 -14   4        5.45       -6.88     40.46 o 
  -3 -14   4      198.51      184.43     44.06 o 
  -2 -14   4      241.72      364.59     53.30 o 
  -1 -14   4      135.60      113.04     41.66 o 
   0 -14   4      249.11      171.93     70.68 o 
   1 -14   4        0.74        5.86     28.72 o 
  -6 -13   4      131.25       26.24     66.15 o 
  -5 -13   4      435.54      361.40     81.58 o 
  -4 -13   4        8.72        7.92     36.27 o 
  -3 -13   4      283.59      304.66     47.11 o 
  -2 -13   4      365.07      338.39     50.38 o 
  -1 -13   4      169.94      152.75     30.06 o 
   0 -13   4      281.86      375.83     40.73 o 
   1 -13   4        1.42       33.15     23.49 o 
   2 -13   4      284.74      316.77     44.42 o 
   3 -13   4      141.72      142.55     35.84 o 
  -7 -12   4      340.92      258.62     51.11 o 
  -6 -12   4       86.30       76.41     32.58 o 
  -5 -12   4      641.81      689.26     55.19 o 
  -4 -12   4        2.97      -23.30     23.88 o 
  -3 -12   4      417.01      443.43     50.31 o 
  -2 -12   4      195.85      184.55     42.14 o 
  -1 -12   4      305.76      370.93     38.02 o 
   0 -12   4      412.69      456.42     39.70 o 
   1 -12   4       22.26       32.72     20.98 o 
   2 -12   4      347.12      355.12     43.80 o 
   3 -12   4      152.31      111.26     29.52 o 
   4 -12   4      121.79       81.14     59.04 o 
   5 -12   4      377.62      335.67     77.63 o 
  -8 -11   4      313.69      185.88     83.64 o 
  -7 -11   4      155.04      185.04     38.82 o 
  -6 -11   4      111.78       92.40     31.75 o 
  -5 -11   4      268.83      339.26     51.29 o 
  -4 -11   4       17.94       20.92     19.12 o 
  -3 -11   4      562.66      672.81     60.84 o 
  -2 -11   4      246.37      221.85     29.76 o 
  -1 -11   4      345.47      383.51     35.99 o 
   0 -11   4      768.80      821.27     67.78 o 
   1 -11   4       38.43       24.18     19.26 o 
   2 -11   4      617.61      670.43     68.52 o 
   3 -11   4      294.20      328.86     41.51 o 
   4 -11   4      325.84      360.71     52.78 o 
   5 -11   4      633.19      580.04     93.48 o 
   6 -11   4       87.70      122.46     60.14 o 
  -8 -10   4      298.32      404.12     70.69 o 
  -7 -10   4      208.87      182.92     37.22 o 
  -6 -10   4       46.21       47.91     37.62 o 
  -5 -10   4      508.31      576.26     54.56 o 
  -4 -10   4       37.65       13.93     18.04 o 
  -3 -10   4     1458.57     1414.16     51.78 o 
  -2 -10   4      370.26      362.99     45.69 o 
  -1 -10   4      160.05      162.23     25.11 o 
   0 -10   4      876.69      927.23     46.55 o 
   1 -10   4       11.27       -2.21     15.54 o 
   2 -10   4     1409.25     1474.74     60.37 o 
   3 -10   4      206.83      262.47     30.57 o 
   4 -10   4      269.28      325.31     88.84 o 
   5 -10   4      476.83      533.39    111.80 o 
   6 -10   4        4.96      -13.67     38.82 o 
   7 -10   4      471.82      472.34     96.77 o 
  -9  -9   4       67.02       76.54     49.48 o 
  -8  -9   4      604.99      573.91     77.42 o 
  -7  -9   4      417.95      489.22     55.48 o 
  -6  -9   4      143.95      109.90     25.29 o 
  -5  -9   4      745.64      803.40     40.28 o 
  -4  -9   4       38.13      -14.06     14.95 o 
  -3  -9   4     3432.06     3657.61     88.85 o 
  -2  -9   4       88.10       93.72     18.52 o 
  -1  -9   4      233.19      256.24     27.59 o 
   0  -9   4     1741.54     1769.98     96.11 o 
   1  -9   4      138.35      180.36     23.51 o 
   2  -9   4     1070.11     1088.48     68.57 o 
   3  -9   4       12.91       -0.22     16.08 o 
   4  -9   4      242.73      245.09     41.25 o 
   5  -9   4      466.18      517.24     57.68 o 
   6  -9   4       37.86       75.44     52.48 o 
   7  -9   4      566.71      721.09    108.79 o 
  -9  -8   4       14.33       21.07     43.46 o 
  -8  -8   4      708.44      684.27    109.57 o 
  -7  -8   4      176.93      161.09     31.38 o 
  -6  -8   4      132.12      132.00     25.38 o 
  -5  -8   4      778.22      817.47     38.32 o 
  -4  -8   4      122.56      103.27     20.14 o 
  -3  -8   4      497.63      522.65     42.31 o 
  -2  -8   4       32.25       42.19     15.43 o 
  -1  -8   4      618.89      615.19     31.25 o 
   0  -8   4     1883.71     1863.07     71.02 o 
   1  -8   4        5.82       -0.08     13.53 o 
   2  -8   4     1854.93     1790.76     55.30 o 
   3  -8   4      243.56      234.49     25.65 o 
   4  -8   4      594.59      623.28     50.52 o 
   5  -8   4      679.37      724.06     62.04 o 
   6  -8   4       78.23       61.23     45.92 o 
   7  -8   4     1060.65      969.29    119.73 o 
   8  -8   4       16.68       62.87     62.32 o 
 -10  -7   4      264.61      245.87     63.39 o 
  -9  -7   4        0.31      -20.29     30.18 o 
  -8  -7   4      516.05      593.11     60.33 o 
  -7  -7   4      354.47      370.29     46.94 o 
  -6  -7   4      647.76      680.87     51.53 o 
  -5  -7   4     2346.91     2326.71     56.69 o 
  -4  -7   4       98.60       67.28     16.68 o 
  -3  -7   4      480.41      442.47     28.51 o 
  -2  -7   4      181.60      210.68     21.07 o 
  -1  -7   4     1361.21     1315.34     39.72 o 
   0  -7   4     1225.94     1262.13     43.14 o 
   1  -7   4       14.30        9.23     12.08 o 
   2  -7   4     2359.00     2305.52     59.51 o 
   3  -7   4      363.44      396.45     29.67 o 
   4  -7   4      370.62      405.77     34.03 o 
   5  -7   4      658.15      757.01     59.44 o 
   6  -7   4      343.01      314.75     45.27 o 
   7  -7   4     1122.48     1261.23    130.66 o 
   8  -7   4       23.40       50.84     54.12 o 
   9  -7   4      284.36      459.22    100.05 o 
 -10  -6   4      464.85      417.51     61.16 o 
  -9  -6   4       21.46       26.85     33.49 o 
  -8  -6   4      739.55      866.26     79.70 o 
  -7  -6   4      725.88      738.76     59.22 o 
  -6  -6   4     2134.97     2051.20     69.02 o 
  -5  -6   4     4275.12     4235.39     76.41 o 
  -4  -6   4      154.44      160.09     20.25 o 
  -3  -6   4     1898.38     1900.32     48.77 o 
  -2  -6   4     1392.67     1429.85     47.59 o 
  -1  -6   4     1122.67     1127.73     34.43 o 
   0  -6   4     2498.15     2531.20     86.16 o 
   1  -6   4      567.66      517.84     28.45 o 
   2  -6   4     3007.43     2897.18     76.30 o 
   3  -6   4      735.13      679.80     33.25 o 
   4  -6   4      632.53      659.65     57.13 o 
   5  -6   4      677.68      624.38     39.30 o 
   6  -6   4      192.13      197.26     36.41 o 
   7  -6   4     1196.22     1022.38     81.70 o 
   8  -6   4       59.68        9.55     36.63 o 
   9  -6   4      272.17      240.06     55.06 o 
 -10  -5   4      732.71      880.68     78.61 o 
  -9  -5   4        0.74       28.68     30.43 o 
  -8  -5   4      750.22      870.13     66.40 o 
  -7  -5   4      115.95      130.88     32.64 o 
  -6  -5   4     2127.33     1969.45     93.19 o 
  -5  -5   4     2086.22     2001.42     75.43 o 
  -4  -5   4      202.39      209.01     19.94 o 
  -3  -5   4     3559.57     3683.15     71.84 o 
  -2  -5   4     1233.96     1216.42     39.80 o 
  -1  -5   4      255.62      266.11     18.93 o 
   0  -5   4      330.15      276.50     18.46 o 
   1  -5   4       95.31       80.90     27.46 o 
   2  -5   4     2432.16     2312.44     53.35 o 
   3  -5   4      141.27      133.86     19.53 o 
   4  -5   4     1811.51     1839.25     55.47 o 
   5  -5   4     1948.24     2015.36    168.99 o 
   6  -5   4     1021.68     1123.74     56.59 o 
   7  -5   4     1296.42     1297.23     64.02 o 
   8  -5   4       21.40       35.49     33.24 o 
   9  -5   4      569.90      418.64    150.89 o 
  10  -5   4      271.58      175.07     53.14 o 
 -10  -4   4      595.62      672.52     70.37 o 
  -9  -4   4        0.18      -13.71     27.16 o 
  -8  -4   4      921.63     1000.53    125.75 o 
  -7  -4   4      182.89      191.89     34.53 o 
  -6  -4   4      559.83      476.00     44.98 o 
  -5  -4   4     1662.46     1488.04     52.44 o 
  -4  -4   4      126.04      148.72     16.95 o 
  -3  -4   4     4320.26     4363.18    105.18 o 
  -2  -4   4     1145.52     1180.09     32.71 o 
  -1  -4   4     1032.92      886.77     27.26 o 
   0  -4   4     3656.67     3612.49     57.68 o 
   1  -4   4      988.21      936.03     30.65 o 
   2  -4   4     3002.34     3132.56     60.33 o 
   3  -4   4      600.64      599.95     59.07 o 
   4  -4   4     3014.63     2930.72     69.43 o 
   5  -4   4     3682.10     3557.37     73.52 o 
   6  -4   4       37.51       24.13     14.38 o 
   7  -4   4      842.40     1008.62     57.46 o 
   8  -4   4       34.04       20.82     45.38 o 
   9  -4   4      629.39      603.47    106.88 o 
  10  -4   4      142.18      199.45     57.13 o 
 -10  -3   4      487.18      533.78     85.51 o 
  -9  -3   4        0.09        2.60     29.14 o 
  -8  -3   4     1729.09     1846.75     86.83 o 
  -7  -3   4      491.12      411.35     52.63 o 
  -6  -3   4     1077.79     1086.22    103.23 o 
  -5  -3   4     2141.77     1990.19     58.92 o 
  -4  -3   4       95.15       60.22     16.83 o 
  -3  -3   4     9732.45     9873.40    113.64 o 
  -2  -3   4       68.00       76.95     11.53 o 
  -1  -3   4     5371.66     5750.94     77.94 o 
   0  -3   4     6325.68     6280.78     80.52 o 
   1  -3   4      360.04      375.40     28.33 o 
   2  -3   4     4340.74     4143.23     77.30 o 
   3  -3   4     1041.03     1013.01     33.91 o 
   4  -3   4     4226.81     4106.64     82.63 o 
   5  -3   4     2151.30     2264.01     54.42 o 
   6  -3   4      299.39      269.07     24.38 o 
   7  -3   4     1170.91     1152.94     57.57 o 
   8  -3   4       15.29       12.05     26.14 o 
   9  -3   4      694.81      735.45     76.85 o 
  10  -3   4      275.25      319.24    106.61 o 
  11  -3   4      235.00      174.92     64.24 o 
 -10  -2   4      554.70      445.01     57.60 o 
  -9  -2   4        8.39       -0.21     26.53 o 
  -8  -2   4     3275.70     3301.43    111.92 o 
  -7  -2   4       76.89       80.82     26.73 o 
  -6  -2   4      450.47      400.30     48.35 o 
  -5  -2   4     1367.59     1374.07     47.45 o 
  -4  -2   4       87.61      100.73     12.97 o 
  -3  -2   4     5865.39     6078.03     91.79 o 
  -2  -2   4      663.51      717.53     23.38 o 
  -1  -2   4     5820.13     6133.10     78.68 o 
   0  -2   4     4764.70     4535.72     68.95 o 
   1  -2   4        2.82        6.43      7.13 o 
   2  -2   4    13356.01    13634.47    193.57 o 
   3  -2   4      679.49      705.57     26.77 o 
   4  -2   4     6841.29     6880.61    102.20 o 
   5  -2   4     3858.09     3815.16     72.78 o 
   6  -2   4      174.49      199.05     21.80 o 
   7  -2   4     3619.92     3548.54     83.78 o 
   8  -2   4       15.82        2.29     20.32 o 
   9  -2   4     1154.12     1224.79    101.96 o 
  10  -2   4      143.68      138.05    101.14 o 
  11  -2   4      213.47      182.85     54.23 o 
 -10  -1   4      487.49      471.15     58.65 o 
  -9  -1   4        5.54      -10.13     24.27 o 
  -8  -1   4     1942.14     1994.32     85.80 o 
  -7  -1   4      286.45      322.38     41.14 o 
  -6  -1   4      446.08      449.90     63.53 o 
  -5  -1   4      890.66      886.71     50.27 o 
  -4  -1   4      521.57      570.41     31.44 o 
  -3  -1   4     2451.94     2444.14     60.26 o 
  -2  -1   4       23.47       25.08      7.59 o 
  -1  -1   4    10833.14    10763.44    132.58 o 
   0  -1   4     9566.28     9468.13    164.69 o 
   1  -1   4      403.38      446.13     19.02 o 
   2  -1   4    10585.34    10873.00    178.38 o 
   3  -1   4       61.27       70.81     10.50 o 
   4  -1   4     5279.28     5344.03    105.58 o 
   5  -1   4     1406.91     1384.84     40.20 o 
   6  -1   4      928.36     1050.75     40.09 o 
   7  -1   4     4419.99     4473.10     83.19 o 
   8  -1   4      102.25       86.13     21.32 o 
   9  -1   4      965.85     1018.78     67.23 o 
  10  -1   4      212.14      261.92     43.81 o 
  11  -1   4      146.44      133.57     42.26 o 
 -10   0   4      467.22      366.83     46.16 o 
  -9   0   4       25.55        6.62     25.91 o 
  -8   0   4     1312.06     1268.63     72.38 o 
  -7   0   4      828.95      899.06     59.29 o 
  -6   0   4     2455.63     2500.97     83.33 o 
  -5   0   4      634.27      588.48     42.03 o 
  -4   0   4      374.18      380.30     32.44 o 
  -3   0   4    10682.84    10422.33    163.06 o 
  -2   0   4      296.72      321.29     26.70 o 
  -1   0   4    15079.29    15448.83    181.76 o 
   0   0   4     2495.37     2518.43     61.06 o 
   1   0   4      148.90      135.17     16.11 o 
   2   0   4     5790.16     5881.69    136.51 o 
   3   0   4      401.62      428.70     18.68 o 
   4   0   4     2196.05     2104.64     44.81 o 
   5   0   4      281.20      281.43     19.03 o 
   6   0   4     1742.15     1863.67     41.04 o 
   7   0   4     4330.63     4267.81     80.33 o 
   8   0   4       61.78       61.27     18.26 o 
   9   0   4     1541.88     1629.57     79.81 o 
  10   0   4      455.36      511.85     54.06 o 
  11   0   4       66.38       98.21     37.57 o 
 -10   1   4      438.56      335.48     57.76 o 
  -9   1   4        4.20       -2.96     23.28 o 
  -8   1   4     1187.19     1183.63     62.90 o 
  -7   1   4      513.95      580.63     49.70 o 
  -6   1   4     2424.58     2396.23     81.18 o 
  -5   1   4      643.68      643.23     42.91 o 
  -4   1   4      875.88      851.60     68.59 o 
  -3   1   4     2635.82     2862.28     60.37 o 
  -2   1   4     4378.05     4736.97     85.06 o 
  -1   1   4      347.12      343.43     15.73 o 
   0   1   4     4168.96     4184.06     84.77 o 
   1   1   4      125.46      123.92     11.38 o 
   2   1   4    15300.49    15145.11    252.43 o 
   3   1   4      430.58      454.41     22.81 o 
   4   1   4     4982.83     5049.37     81.37 o 
   5   1   4      940.81      905.84     33.97 o 
   6   1   4     2985.10     3086.79     70.84 o 
   7   1   4     3715.63     3748.04     74.01 o 
   8   1   4      133.68      139.27     21.69 o 
   9   1   4     2952.08     2919.55     75.85 o 
  10   1   4      612.18      625.85     62.50 o 
  11   1   4      156.92      191.79     41.79 o 
  12   1   4      585.54      580.29    111.26 o 
 -10   2   4      467.40      579.92     65.53 o 
  -9   2   4       30.25       21.15     24.22 o 
  -8   2   4      950.73      923.34     55.01 o 
  -7   2   4      601.73      573.72     42.26 o 
  -6   2   4     2222.78     2042.14     63.56 o 
  -5   2   4     1647.43     1571.92     93.59 o 
  -4   2   4      833.24      862.10     39.53 o 
  -3   2   4     3985.94     3999.98     87.22 o 
  -2   2   4     4541.92     4445.52     99.82 o 
  -1   2   4     4501.67     4325.52     58.77 o 
   0   2   4     1519.28     1542.80     26.76 o 
   1   2   4     8275.03     8588.31    142.80 o 
   2   2   4    12205.85    12284.79    262.41 o 
   3   2   4     1165.90     1115.19     28.89 o 
   4   2   4     9517.08     9462.76    143.03 o 
   5   2   4     4264.34     4613.46     92.24 o 
   6   2   4     3399.13     3505.95    132.98 o 
   7   2   4     1767.63     1827.90     57.23 o 
   8   2   4      485.80      474.99     30.14 o 
   9   2   4     2559.14     2446.26     68.69 o 
  10   2   4      592.01      592.71     57.13 o 
  11   2   4      583.65      563.36     64.50 o 
  12   2   4      534.12      514.44    171.66 o 
 -10   3   4      223.86      234.99     49.00 o 
  -9   3   4       96.25       43.70     27.48 o 
  -8   3   4     1181.80     1187.16     81.20 o 
  -7   3   4      244.45      176.92     38.74 o 
  -6   3   4     3538.44     3582.96    103.21 o 
  -5   3   4     2902.02     2926.19    114.26 o 
  -4   3   4     1045.63     1088.50     40.53 o 
  -3   3   4     5492.00     5309.50     90.79 o 
  -2   3   4     1427.07     1486.02     30.30 o 
  -1   3   4     5465.72     5648.67     63.40 o 
   0   3   4     1507.10     1511.79     34.67 o 
   1   3   4     7968.87     8137.81    115.20 o 
   2   3   4       81.09       58.78     10.30 o 
   3   3   4     1611.13     1599.37     41.66 o 
   4   3   4     5390.96     5505.75     72.92 o 
   5   3   4      641.47      679.45     28.84 o 
   6   3   4      415.49      453.13     45.11 o 
   7   3   4     1412.26     1373.98     72.44 o 
   8   3   4       66.36       57.27     20.19 o 
   9   3   4     1293.51     1335.41     53.23 o 
  10   3   4      250.97      240.13     34.48 o 
  11   3   4      461.99      531.44     92.12 o 
 -10   4   4      206.64      245.65     44.03 o 
  -9   4   4      230.80      169.04     36.53 o 
  -8   4   4     1257.53     1300.09     61.65 o 
  -7   4   4       32.93        4.01     18.01 o 
  -6   4   4     2553.91     2636.22     73.12 o 
  -5   4   4     3328.34     3120.72     75.19 o 
  -4   4   4      233.54      193.33     21.20 o 
  -3   4   4     1927.16     1848.90     39.58 o 
  -2   4   4     1058.36     1127.79     27.65 o 
  -1   4   4     3914.94     4002.56     56.42 o 
   0   4   4      813.75      787.95     25.87 o 
   1   4   4      280.83      270.94     16.65 o 
   2   4   4    21235.56    20745.01    270.48 o 
   3   4   4      940.90      977.21     34.55 o 
   4   4   4    10809.47    11391.05    157.27 o 
   5   4   4     2318.28     2222.20     44.55 o 
   6   4   4     2066.82     2041.33     61.15 o 
   7   4   4     3879.56     3956.59     86.09 o 
   8   4   4       22.70       26.04     17.99 o 
   9   4   4     1484.96     1551.50     55.08 o 
  10   4   4       87.17      112.74     34.63 o 
 -10   5   4      285.53      331.47     62.81 o 
  -9   5   4       30.96       26.39     27.33 o 
  -8   5   4      817.10      766.73     57.63 o 
  -7   5   4        5.88       -3.96     16.70 o 
  -6   5   4     1514.03     1458.56     74.88 o 
  -5   5   4      768.87      834.49     40.96 o 
  -4   5   4      275.27      335.04     30.12 o 
  -3   5   4     3600.57     3536.30     60.07 o 
  -2   5   4      169.46      139.37     17.82 o 
  -1   5   4     5821.63     5903.52     90.67 o 
   0   5   4     1688.39     1632.74     39.88 o 
   1   5   4     1444.27     1232.16     35.16 o 
   2   5   4    10307.49    10277.21    151.66 o 
   3   5   4       47.31       25.23     11.31 o 
   4   5   4     4654.21     4498.92    111.49 o 
   5   5   4      727.70      748.63     25.24 o 
   6   5   4     1733.81     1669.30     42.13 o 
   7   5   4     2982.72     2881.91     68.41 o 
   8   5   4        7.21       -9.11     16.80 o 
   9   5   4     1739.51     1657.58    124.65 o 
  10   5   4        5.01      -13.86     30.08 o 
  11   5   4      678.58      675.72    114.26 o 
  -9   6   4       37.35       11.45     27.94 o 
  -8   6   4      502.82      552.57     76.70 o 
  -7   6   4       39.13       45.12     23.25 o 
  -6   6   4     1267.54     1274.74     71.71 o 
  -5   6   4     1350.20     1271.10     44.69 o 
  -4   6   4      991.47     1114.88     44.82 o 
  -3   6   4     7546.53     7406.30     94.31 o 
  -2   6   4       33.75       25.81      7.52 o 
  -1   6   4     7197.27     7404.79     86.09 o 
   0   6   4     3794.66     3787.26     50.48 o 
   1   6   4     2429.37     2221.01     66.83 o 
   2   6   4     9749.87     9437.42    145.93 o 
   3   6   4       72.39       67.13     14.74 o 
   4   6   4     7933.07     8124.50    170.26 o 
   5   6   4      383.25      412.16     23.25 o 
   6   6   4     1001.75     1071.57     43.48 o 
   7   6   4     2854.53     2888.10    113.99 o 
   8   6   4       19.90        8.20     33.90 o 
   9   6   4     1570.04     1807.37    130.11 o 
  10   6   4       24.42      -10.85     32.61 o 
  11   6   4      577.04      678.45    116.99 o 
  12   6   4      402.16      375.03     97.86 o 
  -9   7   4      126.31       52.27     41.21 o 
  -8   7   4      458.87      462.55     49.63 o 
  -7   7   4        4.26       -7.84     21.20 o 
  -6   7   4     1103.35     1063.65     56.71 o 
  -5   7   4      149.79      143.44     21.04 o 
  -4   7   4     1501.61     1411.19     64.34 o 
  -3   7   4     1641.50     1524.81     37.11 o 
  -2   7   4      640.49      664.62     21.63 o 
  -1   7   4     6659.71     6737.63     75.92 o 
   0   7   4     1876.04     1887.26     49.32 o 
   1   7   4     1955.35     2008.93     52.78 o 
   2   7   4     6407.75     6067.26    109.02 o 
   3   7   4      221.60      248.79     24.17 o 
   4   7   4     5456.74     5247.29     97.53 o 
   5   7   4      900.14      901.83     54.07 o 
   6   7   4     2136.45     2122.93     86.14 o 
   7   7   4     1496.50     1448.58     75.57 o 
   8   7   4       61.33       19.13     37.18 o 
   9   7   4     1902.33     2049.56    138.31 o 
  10   7   4        8.01       59.59     53.03 o 
  11   7   4      409.65      266.79     88.02 o 
  12   7   4      484.41      257.49    100.05 o 
  -9   8   4      105.94       91.91     74.90 o 
  -8   8   4      442.46      371.52     46.80 o 
  -7   8   4       11.99       38.18     24.50 o 
  -6   8   4      669.33      708.69     49.62 o 
  -5   8   4      333.74      303.10     33.14 o 
  -4   8   4      377.43      371.55     24.34 o 
  -3   8   4      704.90      740.21     28.55 o 
  -2   8   4       15.93       12.47      8.58 o 
  -1   8   4     2833.03     2846.12     48.37 o 
   0   8   4     2229.23     2187.91     39.82 o 
   1   8   4     1493.74     1420.99     45.02 o 
   2   8   4     3977.67     3836.46     84.21 o 
   3   8   4        3.93        3.97     31.43 o 
   4   8   4     4305.20     4070.67     85.02 o 
   5   8   4       55.05       46.88     22.98 o 
   6   8   4     1653.43     1678.71     77.63 o 
   7   8   4     1836.13     1675.38    132.30 o 
   8   8   4      374.02      415.04     53.47 o 
   9   8   4     1936.76     1909.06    136.13 o 
  10   8   4      159.85      144.87     62.87 o 
  11   8   4      541.83      413.30    102.23 o 
  -8   9   4      390.20      329.70     56.58 o 
  -7   9   4       44.87       20.02     24.80 o 
  -6   9   4      535.96      514.72     44.30 o 
  -5   9   4      888.15      915.06     58.27 o 
  -4   9   4      541.71      556.13     43.09 o 
  -3   9   4     1649.48     1661.54     57.39 o 
  -2   9   4       14.44        9.88     11.02 o 
  -1   9   4     2690.55     2689.84     49.11 o 
   0   9   4     1762.99     1750.49     37.07 o 
   1   9   4     3224.79     3220.88     68.20 o 
   2   9   4     1766.31     1719.53     56.01 o 
   3   9   4      412.56      389.45     39.79 o 
   4   9   4     4071.47     3999.39    117.32 o 
   5   9   4      767.52      741.23     78.45 o 
   6   9   4     2473.06     2442.33     98.95 o 
   7   9   4     1533.63     1665.13     87.77 o 
   8   9   4      340.89      275.43     47.17 o 
   9   9   4      983.31     1115.80    114.81 o 
  10   9   4      449.69      504.60     89.66 o 
  11   9   4      495.46      549.98    117.54 o 
  -8  10   4      271.37      389.72     96.49 o 
  -7  10   4       13.47        2.29     30.12 o 
  -6  10   4      609.01      695.37     58.63 o 
  -5  10   4      162.75      130.02     49.25 o 
  -4  10   4     1360.90     1254.01     53.58 o 
  -3  10   4      589.39      518.93     34.68 o 
  -2  10   4        0.13       -6.15     11.14 o 
  -1  10   4     2888.12     2756.97     56.52 o 
   0  10   4      762.15      745.15     30.12 o 
   1  10   4     1338.16     1297.00     44.26 o 
   2  10   4      365.80      399.65     34.21 o 
   3  10   4      523.42      576.44     52.76 o 
   4  10   4     3600.82     3516.74    113.71 o 
   5  10   4      515.88      422.59     76.81 o 
   6  10   4     2642.04     2334.10     98.46 o 
   7  10   4      761.95      728.71     65.67 o 
   8  10   4      265.47      245.69     48.13 o 
   9  10   4     1184.65     1209.46     89.60 o 
  10  10   4       45.53       -4.37     50.30 o 
  11  10   4      493.34      752.25    136.67 o 
  -7  11   4        0.02      -21.96     28.57 o 
  -6  11   4      452.77      476.17     52.68 o 
  -5  11   4      151.49      156.00     52.75 o 
  -4  11   4      253.56      264.38     30.20 o 
  -3  11   4     1002.19      908.96     53.03 o 
  -2  11   4       34.94        5.82     14.31 o 
  -1  11   4     1519.87     1603.11     40.74 o 
   0  11   4      421.58      394.95     30.44 o 
   1  11   4       33.37       45.33     16.69 o 
   2  11   4      848.92      855.20     56.61 o 
   3  11   4      457.94      531.94     49.67 o 
   4  11   4     2484.68     2367.86     94.31 o 
   5  11   4      111.13       49.51     30.90 o 
   6  11   4     1606.99     1556.61     84.45 o 
   7  11   4      536.56      553.77     61.45 o 
   8  11   4      294.38      283.99     52.15 o 
   9  11   4      901.72      919.19    236.72 o 
  10  11   4       12.78       28.97     52.48 o 
  -6  12   4      430.15      454.44     53.18 o 
  -5  12   4      104.74      123.98     33.04 o 
  -4  12   4      149.76      182.91     34.28 o 
  -3  12   4      874.38      890.34     46.36 o 
  -2  12   4       64.90       36.27     17.52 o 
  -1  12   4      953.36      952.59     67.21 o 
   0  12   4       71.54       51.64     19.17 o 
   1  12   4     1796.70     1807.47     70.07 o 
   2  12   4      807.00      907.85     53.82 o 
   3  12   4      449.34      421.45     57.13 o 
   4  12   4     1804.27     1729.53     85.24 o 
   5  12   4      121.20      151.98     51.66 o 
   6  12   4      734.22      820.72     71.30 o 
   7  12   4      365.01      493.01    101.96 o 
   8  12   4      127.70       71.59     57.13 o 
   9  12   4      620.32      679.68     77.65 o 
  10  12   4        0.15        4.80     44.01 o 
  -5  13   4       53.04       54.44     29.92 o 
  -4  13   4      211.04      252.36     39.38 o 
  -3  13   4      442.88      507.40     89.80 o 
  -2  13   4        9.08      -21.43     21.43 o 
  -1  13   4      789.36      800.97    141.87 o 
   0  13   4       46.33       50.05     29.82 o 
   1  13   4     1031.92      990.72     57.49 o 
   2  13   4     1550.53     1479.07     68.47 o 
   3  13   4        2.48       43.48     28.41 o 
   4  13   4     1653.34     1694.75     87.74 o 
   5  13   4      153.33      145.19     40.18 o 
   6  13   4      538.37      525.68     63.16 o 
   7  13   4      250.75      143.72     44.05 o 
   8  13   4       64.20       97.50     42.14 o 
   9  13   4      614.61      764.42    192.16 o 
  10  13   4        8.58       -9.28     45.71 o 
  -5  14   4       50.57      105.51     65.06 o 
  -4  14   4      163.37      142.14     60.68 o 
  -3  14   4      390.23      349.86     76.81 o 
  -2  14   4       14.93       41.67     27.80 o 
  -1  14   4      544.33      563.74     59.01 o 
   0  14   4       17.82       -1.64     21.99 o 
   1  14   4      854.20      904.50     59.17 o 
   2  14   4      659.05      801.14    102.24 o 
   3  14   4       55.21       60.68     30.67 o 
   4  14   4     1069.26     1224.36     85.16 o 
   5  14   4        8.36       -9.34     36.08 o 
   6  14   4      634.96      784.32    135.85 o 
   7  14   4      292.09      322.83     58.94 o 
   8  14   4      219.92      141.48     86.65 o 
   9  14   4      544.52      624.70    145.15 o 
  -3  15   4      131.03      109.02     56.31 o 
  -2  15   4       57.82       45.44     38.82 o 
  -1  15   4      447.14      394.63     56.55 o 
   0  15   4       72.21       34.84     33.74 o 
   1  15   4      524.24      601.37     54.20 o 
   2  15   4      454.41      455.75     60.26 o 
   3  15   4       83.03       61.37     35.18 o 
   4  15   4      431.52      475.36    102.78 o 
   5  15   4        3.80       21.20     33.44 o 
   6  15   4      281.46      270.54     53.08 o 
   7  15   4      273.93      246.75     70.80 o 
   8  15   4      174.68      194.35     55.57 o 
  -2  16   4       59.73       52.18     38.25 o 
  -1  16   4      527.07      608.58     69.17 o 
   0  16   4       96.17       42.30     34.35 o 
   1  16   4      345.94      380.97     49.18 o 
   2  16   4      350.07      405.68     59.53 o 
   3  16   4      166.57       85.75     39.51 o 
   4  16   4      295.87      272.01     52.68 o 
   5  16   4       47.00       25.92     43.19 o 
   6  16   4      616.26      620.92    145.97 o 
   7  16   4      132.98      112.90     49.74 o 
   0  17   4       61.24       56.31     55.22 o 
   1  17   4      208.66      277.91     55.11 o 
   2  17   4      145.44      154.66     48.07 o 
   3  17   4       87.49       55.67     40.32 o 
   4  17   4      245.89      246.89     55.34 o 
   5  17   4       15.30       26.24     55.76 o 
  -4 -13   5       13.67       35.20     34.97 o 
  -3 -13   5      198.66      108.98     45.02 o 
  -2 -13   5      190.49       87.70     36.55 o 
  -1 -13   5      206.14      265.22     38.13 o 
   0 -13   5      401.51      354.09     48.10 o 
   1 -13   5        0.23        6.38     26.62 o 
   2 -13   5      342.28      310.70     45.46 o 
  -6 -12   5       60.56       59.77     33.81 o 
  -5 -12   5      567.58      684.55     84.39 o 
  -4 -12   5        2.43        6.61     27.47 o 
  -3 -12   5      319.90      293.93     47.58 o 
  -2 -12   5      157.21      165.22     31.31 o 
  -1 -12   5      207.52      238.17     33.94 o 
   0 -12   5      378.16      367.86     38.63 o 
   1 -12   5       11.88      -11.49     23.08 o 
   2 -12   5      626.81      660.65     56.86 o 
   3 -12   5      134.24      203.81     38.44 o 
   4 -12   5      165.35      200.96     48.54 o 
  -7 -11   5      154.23      104.90     40.69 o 
  -6 -11   5      115.99      148.78     38.82 o 
  -5 -11   5      203.49      234.51     44.53 o 
  -4 -11   5       16.80       32.70     23.39 o 
  -3 -11   5      860.72      866.01     52.57 o 
  -2 -11   5      142.31      138.78     27.09 o 
  -1 -11   5      505.65      490.75     40.88 o 
   0 -11   5      668.45      755.82     47.79 o 
   1 -11   5       24.76       18.45     19.74 o 
   2 -11   5      886.17      921.76     61.77 o 
   3 -11   5      116.64      106.99     30.14 o 
   4 -11   5      252.34      312.69     51.68 o 
   5 -11   5      432.82      668.63     72.35 o 
  -8 -10   5      404.82      502.28     76.96 o 
  -7 -10   5       93.77      116.49     37.79 o 
  -6 -10   5      136.06      117.83     33.23 o 
  -5 -10   5      411.13      394.01     38.71 o 
  -4 -10   5       91.03       45.43     21.16 o 
  -3 -10   5     1147.42     1260.04     58.07 o 
  -2 -10   5      146.11      105.06     24.56 o 
  -1 -10   5      161.34      173.91     26.33 o 
   0 -10   5      852.56      957.00     49.45 o 
   1 -10   5       65.51       34.39     19.01 o 
   2 -10   5     1108.74     1013.98    103.83 o 
   3 -10   5      121.38      109.25     29.53 o 
   4 -10   5      614.69      675.40    104.69 o 
   5 -10   5      665.20      649.40     67.07 o 
   6 -10   5        3.90        2.73     44.28 o 
  -8  -9   5      394.64      432.78     72.30 o 
  -7  -9   5       74.31       68.55     27.63 o 
  -6  -9   5      166.90      132.98     27.40 o 
  -5  -9   5      426.63      477.62     42.50 o 
  -4  -9   5        5.19       10.34     16.96 o 
  -3  -9   5     1766.70     1734.14     54.67 o 
  -2  -9   5      203.90      239.14     28.27 o 
  -1  -9   5      847.34      922.62     46.17 o 
   0  -9   5     1230.20     1158.20     49.98 o 
   1  -9   5       40.58       38.09     18.49 o 
   2  -9   5     2048.69     2106.86     64.93 o 
   3  -9   5       20.09        0.97     29.02 o 
   4  -9   5      844.21      907.21    235.08 o 
   5  -9   5      479.86      488.19     58.74 o 
   6  -9   5       29.08       39.91     48.11 o 
   7  -9   5      695.51      835.90    118.09 o 
  -9  -8   5        4.08       23.73     44.53 o 
  -8  -8   5      478.87      482.37     74.01 o 
  -7  -8   5       65.68       99.91     29.46 o 
  -6  -8   5      279.39      291.17     37.06 o 
  -5  -8   5      782.59      826.65     71.73 o 
  -4  -8   5       20.50       40.10     17.61 o 
  -3  -8   5     2501.53     2493.23     63.24 o 
  -2  -8   5       53.38       47.03     15.76 o 
  -1  -8   5      286.61      285.13     35.19 o 
   0  -8   5     1240.14     1277.75     48.73 o 
   1  -8   5       86.51       79.17     18.96 o 
   2  -8   5     1431.80     1445.35     52.07 o 
   3  -8   5      217.94      240.68     32.89 o 
   4  -8   5      871.88      852.73     83.92 o 
   5  -8   5      385.08      385.61     49.76 o 
   6  -8   5      167.70      113.07     53.30 o 
   7  -8   5      969.24     1310.43    136.13 o 
   8  -8   5        4.78       21.87     50.30 o 
  -9  -7   5       18.17       23.98     33.96 o 
  -8  -7   5      766.45      945.83     73.59 o 
  -7  -7   5       29.24       28.88     23.16 o 
  -6  -7   5      466.70      565.11     55.34 o 
  -5  -7   5      747.53      656.65     51.00 o 
  -4  -7   5      446.71      455.20     31.56 o 
  -3  -7   5     1035.15     1018.38     40.70 o 
  -2  -7   5      599.35      572.75     31.50 o 
  -1  -7   5     1581.06     1538.72     44.36 o 
   0  -7   5     1644.02     1594.21     50.64 o 
   1  -7   5      185.20      170.84     21.88 o 
   2  -7   5     2979.84     3024.96     87.30 o 
   3  -7   5      463.19      441.68     34.07 o 
   4  -7   5     1504.43     1542.39     75.57 o 
   5  -7   5      758.18      685.93     58.53 o 
   6  -7   5      430.54      422.36     61.78 o 
   7  -7   5     1092.77     1134.39    125.19 o 
   8  -7   5       20.79       24.60     43.19 o 
  -9  -6   5       18.53      -21.50     29.69 o 
  -8  -6   5      757.20      858.42     70.00 o 
  -7  -6   5      236.52      256.31     41.83 o 
  -6  -6   5      949.16      926.05     53.26 o 
  -5  -6   5      606.27      619.88     42.23 o 
  -4  -6   5       17.87       16.60     14.28 o 
  -3  -6   5     1241.42     1288.51     41.94 o 
  -2  -6   5      737.25      751.39     32.75 o 
  -1  -6   5     2036.51     2069.45     49.14 o 
   0  -6   5      716.89      682.84     35.97 o 
   1  -6   5      432.78      400.62     27.30 o 
   2  -6   5     1392.98     1412.98     45.38 o 
   3  -6   5      226.09      193.45     24.12 o 
   4  -6   5      969.64      983.16     62.41 o 
   5  -6   5      822.65      814.62     60.60 o 
   6  -6   5      730.59      774.57    118.63 o 
   7  -6   5     1071.44     1144.71    114.26 o 
   8  -6   5        9.51        1.64     41.55 o 
   9  -6   5      498.96      502.41    104.42 o 
 -10  -5   5      328.45      475.98     64.29 o 
  -9  -5   5        4.68       -4.39     32.55 o 
  -8  -5   5      836.21      830.07     68.16 o 
  -7  -5   5      246.49      221.44     38.80 o 
  -6  -5   5     1284.22     1210.32     56.22 o 
  -5  -5   5     1392.00     1429.67     55.18 o 
  -4  -5   5      127.68      118.93     17.09 o 
  -3  -5   5     1678.94     1764.13     46.26 o 
  -2  -5   5     1680.37     1487.11     41.01 o 
  -1  -5   5      617.61      600.77     29.24 o 
   0  -5   5     2505.33     2518.43     50.48 o 
   1  -5   5     1007.48     1016.29     35.95 o 
   2  -5   5     4142.46     4074.69     77.37 o 
   3  -5   5      160.39      150.98     23.95 o 
   4  -5   5     2187.81     2225.04     62.72 o 
   5  -5   5     1250.94     1220.60     65.05 o 
   6  -5   5      830.71      881.76     71.89 o 
   7  -5   5     1224.70     1231.91     84.46 o 
   8  -5   5        2.20        3.40     28.96 o 
   9  -5   5      483.40      481.72     68.61 o 
  10  -5   5      224.18      177.18     54.83 o 
 -10  -4   5      375.20      318.83     53.05 o 
  -9  -4   5       81.13       59.97     33.49 o 
  -8  -4   5      958.93     1043.42     73.10 o 
  -7  -4   5       10.79       16.21     23.36 o 
  -6  -4   5     3091.66     2971.88     82.14 o 
  -5  -4   5     1539.62     1449.59     64.15 o 
  -4  -4   5      258.55      280.61     21.97 o 
  -3  -4   5     4068.57     4021.10     70.83 o 
  -2  -4   5      963.53     1009.94     32.59 o 
  -1  -4   5     1835.62     1835.91     41.63 o 
   0  -4   5     1448.85     1415.04     36.21 o 
   1  -4   5     1756.91     1714.34     44.06 o 
   2  -4   5     4735.26     4509.49     88.45 o 
   3  -4   5      108.23      103.53     17.12 o 
   4  -4   5     2759.05     2819.49     83.84 o 
   5  -4   5     4591.72     4618.53    130.83 o 
   6  -4   5     1300.19     1277.83     70.12 o 
   7  -4   5     1438.25     1374.32     64.62 o 
   8  -4   5        6.68       -0.02     25.89 o 
   9  -4   5      733.34      816.78    159.64 o 
  10  -4   5       79.83       94.54     44.25 o 
 -10  -3   5      185.68      191.42     46.28 o 
  -9  -3   5       77.84      118.70     37.29 o 
  -8  -3   5      805.60      831.71     66.03 o 
  -7  -3   5        0.76      -10.99     20.78 o 
  -6  -3   5     1989.29     2091.39     81.12 o 
  -5  -3   5      367.12      345.02     30.60 o 
  -4  -3   5      601.23      580.41     26.57 o 
  -3  -3   5     2488.26     2429.48     50.03 o 
  -2  -3   5       80.34      137.83     15.37 o 
  -1  -3   5     2074.10     2127.66     43.35 o 
   0  -3   5     4003.12     3856.67     59.91 o 
   1  -3   5      273.44      295.61     28.33 o 
   2  -3   5     4753.93     4476.70     83.87 o 
   3  -3   5        0.35       -1.54      9.67 o 
   4  -3   5     3444.08     3320.21     71.79 o 
   5  -3   5      233.74      261.86     23.91 o 
   6  -3   5       34.92       -0.70     16.64 o 
   7  -3   5     1030.81     1068.75     70.24 o 
   8  -3   5        1.97       11.92     20.54 o 
   9  -3   5      836.38      881.85     82.14 o 
  10  -3   5      125.97      161.83     50.06 o 
 -10  -2   5      273.34      376.68     56.17 o 
  -9  -2   5      136.89       99.73     36.54 o 
  -8  -2   5     1163.91     1155.62    117.88 o 
  -7  -2   5      131.61      114.05     36.93 o 
  -6  -2   5     1012.68     1008.14     67.14 o 
  -5  -2   5     1415.02     1298.93     62.26 o 
  -4  -2   5        2.57       -2.92     10.97 o 
  -3  -2   5     5759.95     5893.45     84.01 o 
  -2  -2   5        5.34       10.07      8.61 o 
  -1  -2   5     9021.21     9030.52    109.53 o 
   0  -2   5    12089.96    12320.44    137.47 o 
   1  -2   5     1294.65     1493.97     40.14 o 
   2  -2   5    12972.93    12898.75    181.97 o 
   3  -2   5       49.94       32.49     18.11 o 
   4  -2   5     4736.15     4783.37     88.29 o 
   5  -2   5      747.73      737.61     31.06 o 
   6  -2   5      469.11      484.21     38.49 o 
   7  -2   5     4739.35     4724.21    116.77 o 
   8  -2   5      439.09      458.85     44.01 o 
   9  -2   5     1077.99     1180.17    150.89 o 
  10  -2   5       81.14       16.27     33.57 o 
  11  -2   5      258.90      240.80     57.54 o 
 -10  -1   5      270.99      256.23     48.99 o 
  -9  -1   5      151.57      152.39     40.17 o 
  -8  -1   5     1418.53     1389.64     99.88 o 
  -7  -1   5        0.91        2.95     22.11 o 
  -6  -1   5      972.79     1020.74     94.70 o 
  -5  -1   5      361.56      390.19     42.43 o 
  -4  -1   5     1673.22     1812.10     51.28 o 
  -3  -1   5      162.00      125.95     11.77 o 
  -2  -1   5     3217.01     3380.65     54.82 o 
  -1  -1   5    12667.57    13150.75    161.68 o 
   0  -1   5     6832.53     6939.66     94.68 o 
   1  -1   5       24.15       14.62     13.63 o 
   2  -1   5    15835.77    16524.70    220.76 o 
   3  -1   5       10.62        2.42      7.52 o 
   4  -1   5     4896.42     4835.78     86.53 o 
   5  -1   5      583.52      619.31     27.67 o 
   6  -1   5      561.31      563.35     34.56 o 
   7  -1   5     3352.36     3313.45    157.09 o 
   8  -1   5        1.66      -17.21     17.85 o 
   9  -1   5     1354.71     1398.84    162.37 o 
  10  -1   5       58.52        4.52     35.73 o 
  11  -1   5      276.81      286.53     59.91 o 
 -10   0   5      238.24      217.15     39.39 o 
  -9   0   5      308.53      322.10     47.55 o 
  -8   0   5      506.22      609.82    101.08 o 
  -7   0   5       26.26        2.17     21.38 o 
  -6   0   5     1259.74     1098.66     61.09 o 
  -5   0   5     1582.46     1444.66     61.20 o 
  -4   0   5     2119.61     2119.69     53.36 o 
  -3   0   5     4964.31     4498.46     96.11 o 
  -2   0   5       84.18       61.59     11.47 o 
  -1   0   5    15840.04    15969.84    220.62 o 
   0   0   5     2000.20     2024.97     46.00 o 
   1   0   5        7.39        9.02     10.05 o 
   2   0   5    10314.28    10028.05    314.90 o 
   3   0   5      322.24      396.91     21.39 o 
   4   0   5    10563.51    10396.83    153.96 o 
   5   0   5      564.31      645.64     28.88 o 
   6   0   5     2124.29     2168.58     54.84 o 
   7   0   5     3831.95     3882.07    101.92 o 
   8   0   5        8.07        1.18     17.11 o 
   9   0   5     1867.39     2001.14    111.51 o 
  10   0   5       43.61       17.77     26.73 o 
  11   0   5      308.39      313.74     75.17 o 
 -10   1   5      241.31      269.54     43.27 o 
  -9   1   5      353.38      332.92     41.90 o 
  -8   1   5      599.91      620.34     57.74 o 
  -7   1   5       30.67       43.88     23.65 o 
  -6   1   5     2221.61     2052.11    121.34 o 
  -5   1   5      178.61      160.69     28.98 o 
  -4   1   5     1238.29     1205.31     58.79 o 
  -3   1   5     1833.68     1867.97     43.72 o 
  -2   1   5      379.61      415.77     20.07 o 
  -1   1   5     1214.49     1141.10     33.06 o 
   0   1   5     1521.02     1575.49     55.00 o 
   1   1   5     7217.23     7535.98    108.19 o 
   2   1   5     5025.25     5196.63    108.58 o 
   3   1   5      412.07      360.05     28.43 o 
   4   1   5     9942.32    10279.12    133.43 o 
   5   1   5      169.88      128.66     19.49 o 
   6   1   5     3204.48     3272.07     62.25 o 
   7   1   5     1991.23     2141.73     53.50 o 
   8   1   5       50.10       33.56     18.41 o 
   9   1   5     2318.36     2343.43    134.22 o 
  10   1   5       88.16       56.58     26.64 o 
  11   1   5      228.53      285.81     46.71 o 
 -10   2   5      114.89       90.80     33.89 o 
  -9   2   5      251.20      218.11     48.84 o 
  -8   2   5      459.86      476.88     44.95 o 
  -7   2   5        2.28        8.55     19.18 o 
  -6   2   5     1223.20     1243.70     54.46 o 
  -5   2   5      485.12      448.42     39.63 o 
  -4   2   5     1542.26     1678.95     59.50 o 
  -3   2   5     4392.27     4228.85    117.78 o 
  -2   2   5      675.85      692.14     25.49 o 
  -1   2   5     3241.31     3252.28     42.93 o 
   0   2   5       31.30       37.46      7.09 o 
   1   2   5     4954.45     5254.28     70.18 o 
   2   2   5     2875.35     2793.75     42.69 o 
   3   2   5     1143.19     1143.61     34.58 o 
   4   2   5     8870.98     8993.10    168.74 o 
   5   2   5     3391.89     3454.59     74.55 o 
   6   2   5     3703.83     3743.58     76.98 o 
   7   2   5     1562.42     1566.89     52.71 o 
   8   2   5      276.64      316.24     29.08 o 
   9   2   5     3542.92     3544.37     83.52 o 
  10   2   5      669.94      644.31     49.66 o 
  11   2   5      352.96      363.93     61.84 o 
  12   2   5      390.27      501.32    106.61 o 
 -10   3   5      108.66      127.09     44.07 o 
  -9   3   5      254.63      184.84     34.40 o 
  -8   3   5      792.77      848.89     55.00 o 
  -7   3   5       18.75        0.88     17.88 o 
  -6   3   5     1609.58     1651.89     59.53 o 
  -5   3   5      385.01      308.84     29.09 o 
  -4   3   5     1001.01     1023.96     41.58 o 
  -3   3   5     3316.98     3226.76     68.60 o 
  -2   3   5      250.14      254.13     13.30 o 
  -1   3   5     2495.27     2478.71     56.19 o 
   0   3   5      160.84      205.63     11.26 o 
   1   3   5    16712.90    17581.24    228.24 o 
   2   3   5     4429.60     4208.75     70.90 o 
   3   3   5      549.85      540.01     19.65 o 
   4   3   5    12738.22    13501.01    165.57 o 
   5   3   5     1928.58     1998.48     46.98 o 
   6   3   5     3390.85     3404.47     71.25 o 
   7   3   5      463.40      462.21     32.13 o 
   8   3   5      802.17      769.00     52.55 o 
   9   3   5     3084.43     3196.11     77.73 o 
  10   3   5      434.02      374.32     40.88 o 
 -10   4   5      105.95       79.60     43.37 o 
  -9   4   5      340.98      321.30     51.51 o 
  -8   4   5      816.10      839.13     54.77 o 
  -7   4   5        4.81       15.44     20.09 o 
  -6   4   5     1304.66     1342.66     64.07 o 
  -5   4   5      634.36      641.99     38.98 o 
  -4   4   5      711.24      705.58     36.70 o 
  -3   4   5     2355.81     2309.74     44.82 o 
  -2   4   5      199.17      225.67     14.53 o 
  -1   4   5     4387.97     4362.79     61.49 o 
   0   4   5      497.90      468.63     17.05 o 
   1   4   5     4593.60     4406.83     75.45 o 
   2   4   5     1168.62     1193.69     34.43 o 
   3   4   5       11.99       12.76      9.64 o 
   4   4   5    11593.21    11722.03    145.74 o 
   5   4   5      609.09      633.78     23.46 o 
   6   4   5     1448.22     1392.88     42.48 o 
   7   4   5      863.97      884.01     40.16 o 
   8   4   5      665.01      726.50     41.12 o 
   9   4   5     1279.43     1311.68     65.29 o 
  10   4   5        0.56       85.83     56.31 o 
  -9   5   5      126.62      103.75     33.09 o 
  -8   5   5      967.92      944.98     63.11 o 
  -7   5   5       81.42       64.43     22.53 o 
  -6   5   5     1280.05     1242.63     54.15 o 
  -5   5   5       50.53       22.57     23.12 o 
  -4   5   5      312.25      394.00     30.05 o 
  -3   5   5     1413.65     1460.86     36.22 o 
  -2   5   5      154.09      177.04     19.05 o 
  -1   5   5     7174.92     7372.20     94.58 o 
   0   5   5       69.37       55.41      9.41 o 
   1   5   5      217.50      186.91     16.63 o 
   2   5   5     9533.77     9387.89    141.71 o 
   3   5   5     1425.22     1417.56     43.10 o 
   4   5   5     5843.30     5688.86    129.90 o 
   5   5   5      186.01      206.71     14.93 o 
   6   5   5     2619.41     2762.97     53.80 o 
   7   5   5     2040.23     2065.25     56.10 o 
   8   5   5       73.95      134.31     34.77 o 
   9   5   5      928.02     1034.35    113.17 o 
  10   5   5       10.44       12.60     33.69 o 
  -9   6   5      106.60       94.16     33.48 o 
  -8   6   5      268.28      353.51     42.78 o 
  -7   6   5      151.61      103.79     28.85 o 
  -6   6   5      978.84     1099.36     51.76 o 
  -5   6   5       74.81       75.77     19.30 o 
  -4   6   5     1214.54     1326.00     72.99 o 
  -3   6   5     2651.50     2593.11     59.71 o 
  -2   6   5      286.35      313.60     27.53 o 
  -1   6   5     3829.02     3640.04     58.30 o 
   0   6   5       23.74       22.55      8.84 o 
   1   6   5     3978.17     4239.72     79.72 o 
   2   6   5     4631.47     4337.46    108.23 o 
   3   6   5      285.59      292.95     23.77 o 
   4   6   5     3395.29     3182.75     91.23 o 
   5   6   5       31.56       32.35     10.87 o 
   6   6   5     2844.06     2737.66     96.19 o 
   7   6   5     3015.82     2930.83    154.17 o 
   8   6   5       29.21      -19.68     32.80 o 
   9   6   5     1558.84     1547.69    131.75 o 
  10   6   5        4.14       28.43     46.47 o 
  11   6   5      778.76      814.03    123.01 o 
  -9   7   5      109.45      146.55     38.99 o 
  -8   7   5      181.17      175.59     42.61 o 
  -7   7   5        1.13       15.35     21.58 o 
  -6   7   5      999.19      993.61     46.85 o 
  -5   7   5       31.89       24.23     15.89 o 
  -4   7   5     1229.07     1160.21     42.74 o 
  -3   7   5     1363.25     1301.42     34.83 o 
  -2   7   5       94.26       90.72     12.89 o 
  -1   7   5     3264.54     3135.08     50.47 o 
   0   7   5     1196.48     1299.42     28.42 o 
   1   7   5     3156.51     3020.67     67.27 o 
   2   7   5     6625.71     6122.45    114.68 o 
   3   7   5      414.61      478.47     30.57 o 
   4   7   5     4754.05     4638.45    119.64 o 
   5   7   5        1.52      -11.02     17.00 o 
   6   7   5     2584.72     2670.87     96.99 o 
   7   7   5      707.87      640.02     57.24 o 
   8   7   5      376.64      324.74     68.88 o 
   9   7   5     1501.33     1362.36    125.19 o 
  10   7   5       15.23       58.50     46.47 o 
  11   7   5      502.24      619.95    116.45 o 
  12   7   5      169.75      241.64     91.30 o 
  -8   8   5      269.14      265.22     41.32 o 
  -7   8   5        8.07       -1.69     23.06 o 
  -6   8   5      781.61      778.84     69.76 o 
  -5   8   5        4.61       20.13     16.53 o 
  -4   8   5     1790.90     1721.37     78.05 o 
  -3   8   5      990.29     1023.70     33.13 o 
  -2   8   5      168.70      159.96     15.79 o 
  -1   8   5     5241.73     5115.66     71.15 o 
   0   8   5     1767.83     1753.74     38.51 o 
   1   8   5     3414.85     3268.08     61.39 o 
   2   8   5     1395.88     1351.51     46.34 o 
   3   8   5      335.71      262.91     26.33 o 
   4   8   5     2431.98     2390.34     83.45 o 
   5   8   5        9.31       36.39     21.07 o 
   6   8   5     2797.34     2799.84    102.69 o 
   7   8   5      922.82     1072.81     71.71 o 
   8   8   5      582.87      631.56     62.81 o 
   9   8   5     2417.35     2292.84    151.98 o 
  10   8   5        0.10       33.90     47.56 o 
  12   8   5      279.14      115.90     86.92 o 
  -8   9   5      179.92      144.01     38.83 o 
  -7   9   5        4.47        0.22     24.79 o 
  -6   9   5      259.96      216.12     37.40 o 
  -5   9   5      146.25      175.38     29.38 o 
  -4   9   5      798.15      797.22     41.78 o 
  -3   9   5       13.40       10.96     12.14 o 
  -2   9   5     1091.10     1141.57     54.83 o 
  -1   9   5     2013.71     1908.40     44.91 o 
   0   9   5      979.31      937.25     41.08 o 
   1   9   5     2888.78     2714.60    103.40 o 
   2   9   5      346.86      305.59     28.87 o 
   3   9   5      489.78      509.86     42.70 o 
   4   9   5     2388.95     2282.39     84.53 o 
   5   9   5       94.84       78.14     24.49 o 
   6   9   5     2468.59     2567.73     99.73 o 
   7   9   5     1408.53     1356.75     82.15 o 
   8   9   5      315.06      344.82     77.36 o 
   9   9   5      748.16      880.73    107.15 o 
  10   9   5      233.87      285.37     74.90 o 
  -7  10   5       21.45       57.70     28.68 o 
  -6  10   5      423.15      467.97     45.14 o 
  -5  10   5      342.08      242.57     37.01 o 
  -4  10   5      491.23      535.15     47.01 o 
  -3  10   5      173.03      210.72     25.83 o 
  -2  10   5      229.02      261.30     22.24 o 
  -1  10   5     2748.16     2720.87     63.78 o 
   0  10   5     1579.71     1475.53     39.80 o 
   1  10   5     3338.59     3173.82     81.26 o 
   2  10   5      597.39      644.36     47.98 o 
   3  10   5      327.42      274.60     47.84 o 
   4  10   5     2025.83     1910.04     99.50 o 
   5  10   5      297.78      368.45     59.32 o 
   6  10   5     3301.99     3253.77    116.74 o 
   7  10   5      828.47      759.16     66.15 o 
   8  10   5      376.45      335.95     53.46 o 
   9  10   5      595.82      755.01     75.25 o 
  10  10   5        2.21      -16.40     50.84 o 
  -7  11   5       72.70      103.87     37.56 o 
  -6  11   5      541.03      565.58     72.10 o 
  -5  11   5      328.89      282.75     40.98 o 
  -4  11   5      463.83      552.55     48.31 o 
  -3  11   5      262.40      289.61     29.67 o 
  -2  11   5        0.76        1.00     13.29 o 
  -1  11   5      269.85      295.83     26.60 o 
   0  11   5       95.86      107.82     21.97 o 
   1  11   5      577.60      550.27     39.87 o 
   2  11   5      854.01      907.71     49.23 o 
   3  11   5     1080.35     1146.61     67.07 o 
   4  11   5     2176.13     2089.83     88.12 o 
   5  11   5       17.78       31.23     30.89 o 
   6  11   5     2152.98     2169.38     98.00 o 
   7  11   5      431.73      417.49     97.59 o 
   8  11   5      170.71      170.04     42.26 o 
   9  11   5      696.50      747.84     77.97 o 
  10  11   5        0.02       16.40     50.84 o 
  -6  12   5      280.55      285.84     79.91 o 
  -5  12   5       41.50       44.02     29.02 o 
  -4  12   5      216.05      183.60     34.33 o 
  -3  12   5      838.10      907.78     46.92 o 
  -2  12   5      141.48      160.84     26.75 o 
  -1  12   5      691.24      689.12     55.73 o 
   0  12   5      131.44       86.94     20.07 o 
   1  12   5     1922.28     2033.87     70.38 o 
   2  12   5      476.14      489.71     41.42 o 
   3  12   5     1624.76     1591.58     99.77 o 
   4  12   5     1363.31     1534.00     79.43 o 
   5  12   5       74.95      104.14     35.49 o 
   6  12   5      986.02      857.03     70.53 o 
   7  12   5      451.97      368.60     54.10 o 
   8  12   5      340.55      289.46     54.21 o 
   9  12   5      792.19      940.88     87.02 o 
  10  12   5        0.12       38.58     44.72 o 
  -5  13   5        2.13       27.71     29.50 o 
  -4  13   5      195.48      221.69     38.08 o 
  -3  13   5      554.78      501.15     54.58 o 
  -2  13   5      119.52       94.95     32.02 o 
  -1  13   5      242.74      313.44     44.07 o 
   0  13   5       51.91       66.67     19.74 o 
   1  13   5      447.98      536.55    117.83 o 
   2  13   5     1109.49     1207.82    214.85 o 
   3  13   5       97.03       98.26     41.55 o 
   4  13   5     1456.98     1430.83    188.61 o 
   5  13   5        8.20      -13.74     24.91 o 
   6  13   5      364.11      374.94     59.59 o 
   7  13   5       33.08       66.26     43.46 o 
   8  13   5      375.03      398.92     61.56 o 
   9  13   5      616.06      683.32    147.06 o 
  10  13   5        9.71        4.85     43.85 o 
  -4  14   5      154.65       33.90     53.03 o 
  -3  14   5      378.22      419.01     76.81 o 
  -2  14   5       69.15       60.53     33.62 o 
  -1  14   5      628.93      672.90     62.82 o 
   0  14   5        4.91      -21.87     21.87 o 
   1  14   5      509.22      516.69    102.78 o 
   2  14   5      518.01      514.31     57.97 o 
   3  14   5      146.74      182.43     41.01 o 
   4  14   5      989.01     1067.77    122.19 o 
   5  14   5        4.47      -16.23     28.18 o 
   6  14   5      347.95      298.10     54.65 o 
   7  14   5       93.99       63.40     39.91 o 
   8  14   5      311.32      275.07     58.60 o 
   9  14   5      643.30      800.62     99.50 o 
  -3  15   5       91.15       83.10     53.58 o 
  -2  15   5      118.55       76.91     52.76 o 
  -1  15   5      540.52      532.31     61.97 o 
   0  15   5        6.64        9.28     41.28 o 
   1  15   5      536.08      497.44     58.74 o 
   2  15   5      246.91      272.48     48.70 o 
   3  15   5      219.65      202.65     45.61 o 
   4  15   5      869.50      842.28    109.61 o 
   5  15   5       19.92        7.71     37.72 o 
   6  15   5      304.84      275.00     54.02 o 
   7  15   5      223.36      215.19     55.34 o 
   8  15   5      179.86      206.38     54.89 o 
  -2  16   5       78.87       58.00     90.48 o 
  -1  16   5      521.43      569.55     66.66 o 
   0  16   5       18.82       -2.24     30.34 o 
   1  16   5      251.64      274.92     54.67 o 
   2  16   5      151.48      112.87     38.08 o 
   3  16   5      183.48      242.20     49.67 o 
   4  16   5      302.69      352.09     58.45 o 
   5  16   5        3.99       39.48     38.45 o 
   6  16   5      547.57      551.90     73.13 o 
   7  16   5      205.31      146.37     91.02 o 
   0  17   5       38.58       57.83     69.16 o 
   1  17   5      228.77      209.08     52.18 o 
   2  17   5      152.11      138.42     45.60 o 
   3  17   5       96.57       56.93     39.77 o 
   4  17   5      145.92      122.05     45.42 o 
   5  17   5        7.35       57.57     45.65 o 
   6  17   5      573.95      515.53    106.06 o 
  -3 -13   6      121.31       75.99     60.68 o 
  -2 -13   6       95.68       50.36     37.39 o 
  -1 -13   6      284.04      364.86     65.77 o 
   0 -13   6      222.96      245.91     82.24 o 
   1 -13   6       67.07       37.87     42.95 o 
  -5 -12   6      387.35      503.93     79.44 o 
  -4 -12   6        0.21       57.45     41.56 o 
  -3 -12   6      333.33      304.10     40.94 o 
  -2 -12   6       71.20       72.47     32.35 o 
  -1 -12   6      580.77      587.61     61.19 o 
   0 -12   6      187.43      158.98     35.22 o 
   1 -12   6       38.54       21.50     29.08 o 
   2 -12   6      294.83      227.82     41.07 o 
   3 -12   6       52.37       98.53     40.19 o 
  -6 -11   6      156.53      144.54     47.58 o 
  -5 -11   6      274.76      254.19     41.96 o 
  -4 -11   6       39.76       15.93     28.74 o 
  -3 -11   6      503.94      599.89     47.94 o 
  -2 -11   6      106.88       95.84     26.90 o 
  -1 -11   6      800.56      899.55     53.96 o 
   0 -11   6      500.25      535.76     50.91 o 
   1 -11   6      184.22      211.03     36.29 o 
   2 -11   6      807.55      779.98    121.48 o 
   3 -11   6       38.03       28.27     32.46 o 
   4 -11   6      424.58      543.46    131.75 o 
   5 -11   6      141.63      190.89     47.29 o 
  -7 -10   6       65.73       51.09     35.94 o 
  -6 -10   6      302.10      290.38     39.81 o 
  -5 -10   6      290.32      262.71     33.09 o 
  -4 -10   6      181.37      169.03     32.28 o 
  -3 -10   6     1106.69     1139.08     72.75 o 
  -2 -10   6       54.93       45.60     23.07 o 
  -1 -10   6      559.00      660.27     47.03 o 
   0 -10   6      929.25      974.23     52.43 o 
   1 -10   6      270.08      219.27     37.62 o 
   2 -10   6      950.00      998.74     78.20 o 
   3 -10   6        5.25        9.66     28.95 o 
   4 -10   6      496.37      576.46     64.68 o 
   5 -10   6      437.34      467.65     61.84 o 
   6 -10   6      113.31      103.87     56.86 o 
  -8  -9   6      406.78      365.45     69.97 o 
  -7  -9   6       38.53       68.11     29.21 o 
  -6  -9   6      277.87      291.16     38.89 o 
  -5  -9   6      502.69      619.46     60.20 o 
  -4  -9   6      219.48      220.00     43.56 o 
  -3  -9   6     1320.42     1476.32     54.54 o 
  -2  -9   6       33.95       20.61     17.98 o 
  -1  -9   6      776.41      765.85     45.26 o 
   0  -9   6      770.47      745.06     44.64 o 
   1  -9   6      317.32      375.08     34.62 o 
   2  -9   6     1033.60      961.98     58.75 o 
   3  -9   6       89.26      109.08     31.91 o 
   4  -9   6      785.52      780.52     68.02 o 
   5  -9   6      433.89      325.65     51.40 o 
   6  -9   6       10.54       28.12     33.99 o 
   7  -9   6      139.94      138.86     65.06 o 
  -8  -8   6      328.65      299.61     49.77 o 
  -7  -8   6       14.42       19.78     26.43 o 
  -6  -8   6      353.46      344.37     40.09 o 
  -5  -8   6      464.26      453.78     37.55 o 
  -4  -8   6      115.60      139.83     27.66 o 
  -3  -8   6     2396.26     2398.11     63.75 o 
  -2  -8   6       19.25        9.69     15.09 o 
  -1  -8   6     1148.90     1216.29     57.41 o 
   0  -8   6     1657.24     1858.46     60.59 o 
   1  -8   6      310.99      307.27     29.97 o 
   2  -8   6     2088.67     1972.97     73.77 o 
   3  -8   6      302.24      284.24     54.67 o 
   4  -8   6     1079.31      988.73     70.33 o 
   5  -8   6      528.29      561.86     59.91 o 
   6  -8   6      239.08      267.17     47.86 o 
   7  -8   6     1232.97     1236.62    129.02 o 
  -9  -7   6       36.30      -21.41     37.09 o 
  -8  -7   6      389.04      382.75     57.74 o 
  -7  -7   6        2.50       11.50     27.89 o 
  -6  -7   6      453.30      431.80     41.82 o 
  -5  -7   6      507.84      533.28     45.45 o 
  -4  -7   6      350.26      310.02     64.38 o 
  -3  -7   6     1349.82     1283.13     46.02 o 
  -2  -7   6       16.80       24.28     15.27 o 
  -1  -7   6      612.82      620.05     37.19 o 
   0  -7   6     1291.14     1312.50     48.39 o 
   1  -7   6      742.41      673.93     37.96 o 
   2  -7   6     2570.31     2513.30     75.48 o 
   3  -7   6      170.56      197.07     36.88 o 
   4  -7   6     2053.48     2070.86    115.08 o 
   5  -7   6       86.60       91.46     30.34 o 
   6  -7   6      766.06      766.68     66.41 o 
   7  -7   6     1276.61     1255.75     85.61 o 
   8  -7   6        4.45      -23.51     48.11 o 
  -9  -6   6       19.38       22.56     35.63 o 
  -8  -6   6      514.49      541.12     62.16 o 
  -7  -6   6      133.41      134.95     36.20 o 
  -6  -6   6      696.22      731.71     49.65 o 
  -5  -6   6      583.70      552.17     41.59 o 
  -4  -6   6      658.64      658.97     47.00 o 
  -3  -6   6     3325.77     3255.37     69.94 o 
  -2  -6   6      635.95      588.62     31.24 o 
  -1  -6   6     5083.17     5109.54     86.40 o 
   0  -6   6      206.56      201.86     23.31 o 
   1  -6   6      918.90      972.25     45.86 o 
   2  -6   6     3005.59     3062.48     70.88 o 
   3  -6   6      110.71       84.84     33.90 o 
   4  -6   6     1351.33     1341.38     77.63 o 
   5  -6   6        8.42        6.38     25.15 o 
   6  -6   6      580.76      519.43     55.65 o 
   7  -6   6     1009.05      883.40     70.87 o 
   8  -6   6       13.73      -22.96     44.83 o 
   9  -6   6      527.24      558.18    109.89 o 
  -9  -5   6       62.71       80.43     38.55 o 
  -8  -5   6      596.18      622.24     63.96 o 
  -7  -5   6      149.86       88.80     32.25 o 
  -6  -5   6      790.37      828.95     52.47 o 
  -5  -5   6       65.94       80.01     29.43 o 
  -4  -5   6      415.18      425.37     34.54 o 
  -3  -5   6     1857.54     1788.66     48.31 o 
  -2  -5   6      172.80      177.47     18.82 o 
  -1  -5   6     1520.29     1521.44     41.84 o 
   0  -5   6       24.43       28.89     12.72 o 
   1  -5   6     1136.24     1175.38     40.80 o 
   2  -5   6     2819.78     2694.70     69.79 o 
   3  -5   6      374.77      359.42     40.20 o 
   4  -5   6     4237.93     4053.45    122.73 o 
   5  -5   6        2.46      -14.79     18.51 o 
   6  -5   6     1138.65     1138.79     72.46 o 
   7  -5   6      778.73      795.73    100.32 o 
   8  -5   6       25.68       51.39     51.39 o 
   9  -5   6      876.90      875.81    123.55 o 
  -9  -4   6      124.88      112.71     39.95 o 
  -8  -4   6      455.35      490.10     55.87 o 
  -7  -4   6      164.64      163.87     37.53 o 
  -6  -4   6      570.95      601.59     56.62 o 
  -5  -4   6      470.58      542.47     39.27 o 
  -4  -4   6       34.75       34.00     15.79 o 
  -3  -4   6     1385.81     1316.67     55.31 o 
  -2  -4   6       61.38       54.86     13.69 o 
  -1  -4   6     4931.27     4650.07     75.71 o 
   0  -4   6      227.69      234.59     18.39 o 
   1  -4   6     2320.73     2333.89     59.76 o 
   2  -4   6     3044.37     3033.88     93.87 o 
   3  -4   6      146.59      169.04     20.90 o 
   4  -4   6     5333.57     5230.38    138.58 o 
   5  -4   6      504.81      595.50     50.57 o 
   6  -4   6     1540.30     1535.33     75.31 o 
   7  -4   6      605.27      638.95     96.49 o 
   8  -4   6      134.13      158.76     38.25 o 
   9  -4   6     1011.47     1079.72    128.47 o 
  10  -4   6       36.06        2.73     50.84 o 
 -10  -3   6      138.55      114.69     43.55 o 
  -9  -3   6      138.15      138.00     40.91 o 
  -8  -3   6      929.79      995.26     91.68 o 
  -7  -3   6       19.07       27.26     25.79 o 
  -6  -3   6     2246.35     2075.50     82.51 o 
  -5  -3   6     2397.89     2319.73     72.83 o 
  -4  -3   6       38.80       20.73     14.21 o 
  -3  -3   6     2272.88     2277.89     62.83 o 
  -2  -3   6       34.84       45.60     11.44 o 
  -1  -3   6     6351.59     6514.35     91.81 o 
   0  -3   6     1273.19     1268.18     33.31 o 
   1  -3   6     4070.51     4107.96     69.21 o 
   2  -3   6     4877.14     4684.61     89.40 o 
   3  -3   6       13.75       -2.65     10.57 o 
   4  -3   6     3867.53     3719.80    108.23 o 
   5  -3   6       57.39       66.04     44.83 o 
   6  -3   6     1593.74     1679.80    137.22 o 
   7  -3   6       14.39       18.20     22.02 o 
   8  -3   6       38.29       17.66     23.10 o 
   9  -3   6     1155.97     1265.23    135.03 o 
  10  -3   6        9.67       -5.13     37.47 o 
 -10  -2   6      149.19      153.28     46.99 o 
  -9  -2   6      160.48      150.21     41.75 o 
  -8  -2   6      525.43      484.90     55.46 o 
  -7  -2   6       79.08       85.10     32.17 o 
  -6  -2   6     1427.25     1550.69     73.98 o 
  -5  -2   6     1953.14     1917.17     81.80 o 
  -4  -2   6      113.67      115.69     18.90 o 
  -3  -2   6     3096.90     3040.96     56.48 o 
  -2  -2   6      369.17      457.50     25.96 o 
  -1  -2   6     6390.76     6535.49     89.20 o 
   0  -2   6      384.80      384.06     21.26 o 
   1  -2   6     4766.14     4999.60     76.54 o 
   2  -2   6     1991.68     1924.39     47.76 o 
   3  -2   6      189.76      238.75     21.10 o 
   4  -2   6     3344.59     3308.09     74.49 o 
   5  -2   6        9.72       10.52     17.38 o 
   6  -2   6     1891.32     1814.28     78.79 o 
   7  -2   6     1454.32     1475.76     98.89 o 
   8  -2   6      395.63      356.53     40.06 o 
   9  -2   6     1083.35     1106.82    208.84 o 
  10  -2   6       18.48      -16.53     31.69 o 
  11  -2   6      394.46      467.91     72.48 o 
 -10  -1   6      175.79      165.69     45.55 o 
  -9  -1   6       17.76       -9.27     29.31 o 
  -8  -1   6      434.38      457.27     55.34 o 
  -7  -1   6       75.03      102.04     29.67 o 
  -6  -1   6      813.90      842.89     72.78 o 
  -5  -1   6      215.58      270.38     34.26 o 
  -4  -1   6      248.22      285.56     24.72 o 
  -3  -1   6     2527.83     2560.25     67.74 o 
  -2  -1   6      193.98      204.15     21.70 o 
  -1  -1   6     4181.93     3879.77     82.44 o 
   0  -1   6     2704.40     2963.41     65.00 o 
   1  -1   6     2481.78     2482.93     54.95 o 
   2  -1   6     7243.23     7720.79    118.37 o 
   3  -1   6      491.05      586.83     23.07 o 
   4  -1   6     3319.20     3396.88    147.35 o 
   5  -1   6        2.11      -13.92     13.92 o 
   6  -1   6     3010.13     2928.55     82.54 o 
   7  -1   6     1459.15     1452.72     60.93 o 
   8  -1   6      558.56      587.34     47.62 o 
   9  -1   6      619.81      663.07     65.19 o 
  10  -1   6        2.43      -27.82     29.35 o 
  11  -1   6      468.76      526.47     74.21 o 
 -10   0   6      145.33      113.42     35.77 o 
  -9   0   6       27.17       -8.34     28.68 o 
  -8   0   6      463.29      487.63    100.00 o 
  -7   0   6        9.25       16.88     23.33 o 
  -6   0   6      633.12      643.55     52.64 o 
  -5   0   6     1053.62      911.70     54.80 o 
  -4   0   6     1837.53     1775.84     96.82 o 
  -3   0   6     7948.94     7718.60    119.32 o 
  -2   0   6        5.93       23.24      9.98 o 
  -1   0   6    15467.09    15911.62    225.37 o 
   0   0   6     4374.68     4710.72     85.52 o 
   1   0   6     3691.62     3881.87     72.49 o 
   2   0   6     6405.37     6335.63    133.64 o 
   3   0   6      753.17      763.22     39.54 o 
   4   0   6     1885.16     1745.84     43.50 o 
   5   0   6      436.11      447.60     25.11 o 
   6   0   6     1684.11     1523.09     56.91 o 
   7   0   6     1026.51     1038.61     53.96 o 
   8   0   6      209.01      198.06     45.27 o 
   9   0   6      933.96      984.13     89.28 o 
  10   0   6        6.59        5.80     30.92 o 
  11   0   6      407.85      581.35    100.59 o 
 -10   1   6      145.09       64.07     32.66 o 
  -9   1   6      148.18      159.09     49.08 o 
  -8   1   6      377.12      389.88     49.63 o 
  -7   1   6       93.68       54.66     37.89 o 
  -6   1   6     2118.65     1999.38     78.71 o 
  -5   1   6      159.72      156.71     28.26 o 
  -4   1   6     1135.61     1112.85     52.53 o 
  -3   1   6     2152.84     2189.27     67.15 o 
  -2   1   6      864.46      858.93     55.08 o 
  -1   1   6     8210.70     8195.65    113.46 o 
   0   1   6      239.82      311.35     20.43 o 
   1   1   6     7877.88     8249.49    174.25 o 
   2   1   6     1639.11     1752.86     43.29 o 
   3   1   6     6851.26     7121.93    147.26 o 
   4   1   6     7660.91     8181.58    107.09 o 
   5   1   6      527.70      583.05     48.90 o 
   6   1   6     2037.16     2095.99    131.44 o 
   7   1   6     1053.30     1157.41     53.43 o 
   8   1   6      562.87      639.90     47.34 o 
   9   1   6     1295.49     1271.71     84.76 o 
  10   1   6        0.70      -16.46     24.02 o 
  11   1   6      563.99      673.94     64.68 o 
 -10   2   6       31.76        3.96     33.62 o 
  -9   2   6      154.04      123.60     32.14 o 
  -8   2   6      206.36      153.30     30.90 o 
  -7   2   6      133.23      132.36     27.11 o 
  -6   2   6     1336.07     1303.65     56.98 o 
  -5   2   6       36.31       69.16     22.84 o 
  -4   2   6      685.83      724.93     65.59 o 
  -3   2   6     1568.88     1524.39     54.53 o 
  -2   2   6      530.44      639.14     24.98 o 
  -1   2   6     6489.85     6524.33     99.14 o 
   0   2   6      986.36     1003.27     24.78 o 
   1   2   6     7801.00     8109.32    103.21 o 
   2   2   6     1293.46     1310.99     53.42 o 
   3   2   6     5190.62     5796.86     99.29 o 
   4   2   6    14772.41    15256.94    241.53 o 
   5   2   6      851.71      953.02     39.84 o 
   6   2   6     3012.71     3092.65    103.35 o 
   7   2   6     1161.12     1109.52     52.30 o 
   8   2   6      479.79      447.77     35.55 o 
   9   2   6     1506.60     1556.34     57.01 o 
  10   2   6        2.07       -0.32     19.78 o 
  11   2   6      478.06      543.82     63.62 o 
 -10   3   6       14.19      -24.70     44.10 o 
  -9   3   6      233.81      210.61     47.27 o 
  -8   3   6      429.77      316.82     38.00 o 
  -7   3   6       62.21       50.57     22.33 o 
  -6   3   6     1327.78     1290.34     56.55 o 
  -5   3   6      823.50      783.93     63.44 o 
  -4   3   6     1783.15     1648.18     53.08 o 
  -3   3   6     1103.46      990.22     46.95 o 
  -2   3   6      652.97      691.61     28.16 o 
  -1   3   6     6714.04     6665.79     75.85 o 
   0   3   6     2364.00     2528.32     38.22 o 
   1   3   6     4405.51     4750.70     62.69 o 
   2   3   6      184.73      132.97     13.41 o 
   3   3   6     4383.61     4640.26     74.77 o 
   4   3   6     6970.18     6787.07    136.14 o 
   5   3   6       33.01        8.47     22.41 o 
   6   3   6     3451.97     3424.16     96.30 o 
   7   3   6      674.46      676.87     47.66 o 
   8   3   6      110.73      118.37     20.89 o 
   9   3   6     1057.68     1110.28     58.16 o 
  10   3   6      135.71      150.00     29.36 o 
  11   3   6      403.14      282.64     91.84 o 
  -9   4   6      296.65      350.85     43.56 o 
  -8   4   6      408.76      353.74     40.85 o 
  -7   4   6      155.54      110.13     26.80 o 
  -6   4   6      738.54      725.78     48.68 o 
  -5   4   6     1262.33     1239.17     51.97 o 
  -4   4   6     1186.17     1124.62     45.09 o 
  -3   4   6      740.52      775.34     36.17 o 
  -2   4   6        2.77        3.82      7.54 o 
  -1   4   6     6049.70     6246.48     72.73 o 
   0   4   6     5060.47     5454.99     71.65 o 
   1   4   6    11835.72    12116.66    146.95 o 
   2   4   6      834.80      800.16     27.74 o 
   3   4   6      515.91      525.37     25.63 o 
   4   4   6     7078.85     7295.33    102.78 o 
   5   4   6      193.90      230.83     17.74 o 
   6   4   6     3557.77     3663.38     70.92 o 
   7   4   6      688.75      737.19     48.84 o 
   8   4   6      346.92      430.19     39.40 o 
   9   4   6     2255.15     2107.58     99.55 o 
  10   4   6       38.09       24.71     38.27 o 
  11   4   6     1075.25     1083.16    153.62 o 
  -9   5   6      157.78      138.49     43.08 o 
  -8   5   6      482.53      476.59     49.55 o 
  -7   5   6        2.45       -6.15     19.14 o 
  -6   5   6      282.06      316.00     33.95 o 
  -5   5   6      762.79      772.14     43.43 o 
  -4   5   6      722.93      774.06     40.02 o 
  -3   5   6     1023.24     1009.62     39.55 o 
  -2   5   6       25.03        7.64      8.93 o 
  -1   5   6     2283.19     2230.27     42.52 o 
   0   5   6      848.66      924.63     25.06 o 
   1   5   6     2811.10     2836.92     72.70 o 
   2   5   6     4055.38     4082.45     91.94 o 
   3   5   6      216.24      241.43     20.70 o 
   4   5   6     7220.42     7090.74    124.59 o 
   5   5   6      439.01      467.05     19.05 o 
   6   5   6     3228.26     3189.04     64.99 o 
   7   5   6      430.85      537.82     46.78 o 
   8   5   6     1702.46     1597.99    121.91 o 
   9   5   6     1771.51     1712.80    144.33 o 
  10   5   6       31.33       77.63     61.78 o 
  11   5   6     1012.13     1095.58    136.67 o 
  -9   6   6      122.38      108.44     36.22 o 
  -8   6   6      428.59      403.07     46.40 o 
  -7   6   6       26.16       24.02     21.58 o 
  -6   6   6      321.36      323.98     34.32 o 
  -5   6   6     1072.83     1060.63     48.41 o 
  -4   6   6     1123.70     1133.90     46.75 o 
  -3   6   6     3884.00     3679.26     78.39 o 
  -2   6   6      704.36      725.34     26.91 o 
  -1   6   6     3394.62     3309.53     57.91 o 
   0   6   6       70.24       92.84     11.80 o 
   1   6   6     6223.68     6482.12    109.22 o 
   2   6   6     7607.72     7514.38    133.87 o 
   3   6   6     3341.61     3180.32     71.31 o 
   4   6   6     1190.77     1180.77     50.10 o 
   5   6   6       15.28       -8.02     23.23 o 
   6   6   6     1367.06     1286.39     64.99 o 
   7   6   6      159.44      142.69     48.11 o 
   8   6   6      295.68      409.47     77.08 o 
   9   6   6     1055.31     1216.40    125.19 o 
  10   6   6       24.78       23.51     48.11 o 
  11   6   6      708.86      843.55    121.37 o 
  -9   7   6      131.01       59.65     41.58 o 
  -8   7   6      251.87      265.01     39.94 o 
  -7   7   6       50.99       47.98     32.83 o 
  -6   7   6      523.85      585.33     39.61 o 
  -5   7   6      539.69      463.24     70.54 o 
  -4   7   6      677.41      762.18     41.32 o 
  -3   7   6     3376.68     3480.71     76.97 o 
  -2   7   6      333.57      370.29     21.95 o 
  -1   7   6     1317.76     1380.00     35.53 o 
   0   7   6      984.67      993.57     28.08 o 
   1   7   6     2467.83     2222.77     46.39 o 
   2   7   6     6405.48     6511.91    147.34 o 
   3   7   6       10.77       11.48     11.82 o 
   4   7   6     2537.46     2582.29     69.37 o 
   5   7   6        3.38        4.98     18.12 o 
   6   7   6     1692.36     1731.26    233.71 o 
   7   7   6      231.49      185.84     43.19 o 
   8   7   6      394.16      273.89     65.60 o 
   9   7   6     1162.82     1335.03    127.93 o 
  10   7   6        6.64       15.31     49.75 o 
  11   7   6      741.04      726.01    114.81 o 
  -8   8   6      185.01      173.55     39.11 o 
  -7   8   6       49.16       52.83     27.84 o 
  -6   8   6      575.83      561.10     47.60 o 
  -5   8   6      142.76      126.46     22.17 o 
  -4   8   6      312.61      292.51     26.96 o 
  -3   8   6     2575.55     2559.71     89.65 o 
  -2   8   6       56.58       70.33     12.78 o 
  -1   8   6     2687.01     2612.94     47.88 o 
   0   8   6      277.44      275.63     16.75 o 
   1   8   6     4077.00     3770.82     58.02 o 
   2   8   6     3088.04     3003.67     72.56 o 
   3   8   6      677.34      677.36     37.33 o 
   4   8   6     1789.34     1728.65     65.46 o 
   5   8   6       97.84       84.47     24.66 o 
   6   8   6     3322.57     3508.44    115.69 o 
   7   8   6      770.39      830.93    128.20 o 
   8   8   6     1151.06     1144.41     78.40 o 
   9   8   6     2161.66     2170.38    148.70 o 
  10   8   6       24.13       38.82     49.75 o 
  11   8   6      560.14      572.94    107.70 o 
  12   8   6       76.23       61.23     74.35 o 
  -8   9   6      165.63      147.27     47.73 o 
  -7   9   6        2.09        9.05     26.97 o 
  -6   9   6      520.99      517.02     46.82 o 
  -5   9   6      164.42      105.56     34.17 o 
  -4   9   6      785.05      790.06     48.76 o 
  -3   9   6     1781.02     1707.06     49.58 o 
  -2   9   6      176.25      211.06     18.68 o 
  -1   9   6     3196.40     3246.59     61.65 o 
   0   9   6      422.39      411.99     22.49 o 
   1   9   6     2780.77     2739.32    151.83 o 
   2   9   6     1363.82     1216.26     47.01 o 
   3   9   6      677.59      667.57     39.16 o 
   4   9   6     2592.93     2417.40     72.38 o 
   5   9   6        6.88      -17.21     17.21 o 
   6   9   6     2453.57     2615.66    110.71 o 
   7   9   6      444.22      479.03     54.58 o 
   8   9   6      311.41      375.42     54.05 o 
   9   9   6      602.20      641.82     98.41 o 
  10   9   6       42.12      -17.49     47.56 o 
  11   9   6      306.67      142.69     69.43 o 
  -7  10   6       34.74        5.31     28.87 o 
  -6  10   6      432.33      510.74     69.87 o 
  -5  10   6       16.31      -20.02     20.02 o 
  -4  10   6      780.93      824.33     48.80 o 
  -3  10   6      853.31      879.17     39.55 o 
  -2  10   6      306.61      330.31     32.16 o 
  -1  10   6     4723.98     4784.70     80.61 o 
   0  10   6      415.12      372.52     31.64 o 
   1  10   6     3009.13     2918.06     76.96 o 
   2  10   6      335.41      342.80     59.41 o 
   3  10   6      819.02      772.23     50.44 o 
   4  10   6     2262.65     2205.19     85.52 o 
   5  10   6       16.42       32.16     22.72 o 
   6  10   6     2429.90     2602.46    242.46 o 
   7  10   6      860.77      877.53     70.45 o 
   8  10   6      464.84      458.09     59.11 o 
   9  10   6      288.76      260.61     52.20 o 
  10  10   6        8.43       30.61     52.48 o 
  11  10   6      988.29     1118.54    134.49 o 
  -7  11   6       22.44       29.69     37.80 o 
  -6  11   6      388.32      468.09     47.35 o 
  -5  11   6      119.94       74.98     30.42 o 
  -4  11   6      325.99      335.75     41.51 o 
  -3  11   6      111.35      140.45     24.48 o 
  -2  11   6       11.47       -4.40     14.12 o 
  -1  11   6      930.88      893.82     47.30 o 
   0  11   6      212.89      259.51     29.67 o 
   1  11   6     1143.05     1245.63     73.65 o 
   2  11   6      261.96      358.62     39.18 o 
   3  11   6      676.41      663.38     44.36 o 
   4  11   6     2018.12     1986.88     89.66 o 
   5  11   6        0.65       19.29     21.84 o 
   6  11   6     3085.74     2797.60    110.69 o 
   7  11   6      440.90      432.71     55.47 o 
   8  11   6      262.72      294.37     52.46 o 
   9  11   6      443.88      401.32     61.24 o 
  10  11   6       18.55      -35.54     51.94 o 
  11  11   6      904.73     1105.42    132.85 o 
  -6  12   6      357.10      367.66     50.20 o 
  -5  12   6      184.56      169.17     37.96 o 
  -4  12   6      170.02      254.08     55.51 o 
  -3  12   6      403.28      431.66     42.65 o 
  -2  12   6       16.96       -4.73     17.55 o 
  -1  12   6     1875.04     1906.00     67.58 o 
   0  12   6      135.37      101.45     25.13 o 
   1  12   6     3138.24     3232.85     90.47 o 
   2  12   6      789.21      910.63     52.16 o 
   3  12   6     1257.24     1199.21     59.68 o 
   4  12   6     1769.38     1913.51    121.91 o 
   5  12   6       11.61        8.55     25.48 o 
   6  12   6     1630.68     1539.45    196.81 o 
   7  12   6      344.59      349.39     53.92 o 
   8  12   6      262.01      251.23     49.42 o 
   9  12   6      532.25      636.99    153.35 o 
  10  12   6       29.62       33.45     42.70 o 
  -5  13   6        6.98      -21.21     27.36 o 
  -4  13   6      373.40      341.57     54.16 o 
  -3  13   6      587.15      587.15     81.46 o 
  -2  13   6      274.78      324.18     64.78 o 
  -1  13   6      506.78      555.31     44.06 o 
   0  13   6        2.34        5.40     19.47 o 
   1  13   6     1252.75     1173.90     70.91 o 
   2  13   6      741.18      737.25     50.86 o 
   3  13   6      628.36      549.95     56.08 o 
   4  13   6     1016.12     1019.76     72.70 o 
   5  13   6        0.60       -5.22     25.83 o 
   6  13   6      736.76      746.04     70.35 o 
   7  13   6       93.46       31.37     32.14 o 
   8  13   6      514.53      435.68    121.37 o 
   9  13   6      567.85      522.11     70.74 o 
  10  13   6       26.66       25.73     43.35 o 
  -4  14   6      188.47       62.32     49.20 o 
  -3  14   6      243.00      214.85     63.42 o 
  -2  14   6      133.14      146.87     38.12 o 
  -1  14   6      344.91      353.67     50.02 o 
   0  14   6       42.02       47.40     24.29 o 
   1  14   6      763.93      853.84     56.77 o 
   2  14   6      206.92      258.27     67.79 o 
   3  14   6      554.09      531.52     58.52 o 
   4  14   6      885.67     1106.86     79.36 o 
   5  14   6       32.35       61.06     35.57 o 
   6  14   6      674.49      595.47     68.39 o 
   7  14   6       44.99       33.10     35.94 o 
   8  14   6      708.19      692.72     79.36 o 
   9  14   6      665.63      625.65     81.11 o 
  -3  15   6      125.39       26.24     45.92 o 
  -2  15   6      205.43      266.53     48.41 o 
  -1  15   6      808.64      682.12     66.02 o 
   0  15   6       33.41       14.03     50.84 o 
   1  15   6      534.04      472.72     58.34 o 
   2  15   6      206.14      209.63     43.84 o 
   3  15   6      388.47      386.06     55.69 o 
   4  15   6      609.56      709.33     72.44 o 
   5  15   6       27.17        5.91     31.88 o 
   6  15   6      290.22      301.05     56.82 o 
   7  15   6       44.17       38.35     68.61 o 
   8  15   6      369.81      349.95    148.70 o 
   9  15   6      401.14      381.09    118.91 o 
  -2  16   6      237.54      138.69     44.26 o 
  -1  16   6      513.09      502.47    165.92 o 
   0  16   6        2.43      -25.20     25.20 o 
   1  16   6      412.72      401.94     57.92 o 
   2  16   6      122.35      141.09     43.86 o 
   3  16   6      415.88      434.23     61.05 o 
   4  16   6      469.30      478.89    115.35 o 
   5  16   6       41.21       88.39     43.48 o 
   6  16   6      313.08      319.04     82.28 o 
   7  16   6      139.01       83.95     44.41 o 
   8  16   6      352.44      396.51    101.96 o 
  -1  17   6      163.05      108.79     56.31 o 
   0  17   6        1.34       -4.20     34.86 o 
   1  17   6      277.73      337.03     58.35 o 
   2  17   6      129.93      131.35     76.26 o 
   3  17   6      294.65      263.59     55.28 o 
   4  17   6      251.69      355.58     59.86 o 
   5  17   6        3.23      -25.05     39.91 o 
   6  17   6      639.28      744.24     88.32 o 
  -3 -12   7      127.08       55.18     29.75 o 
  -2 -12   7        0.44        1.29     27.68 o 
  -1 -12   7      414.41      439.09     52.49 o 
   0 -12   7       28.20       33.83     29.18 o 
   1 -12   7      155.90      174.49     38.86 o 
   2 -12   7      339.39      297.66    121.37 o 
  -5 -11   7      221.16      224.49     42.19 o 
  -4 -11   7       24.52       36.22     31.88 o 
  -3 -11   7      511.09      497.95     47.34 o 
  -2 -11   7        1.00        7.10     21.53 o 
  -1 -11   7      583.26      618.94     57.36 o 
   0 -11   7       79.75       98.51     30.87 o 
   1 -11   7       42.76       52.70     29.25 o 
   2 -11   7      351.38      463.01     63.13 o 
   3 -11   7        9.98      -30.41     30.41 o 
   4 -11   7      338.82      370.68     59.50 o 
  -6 -10   7      408.34      466.77     50.10 o 
  -5 -10   7      189.76      181.18     32.95 o 
  -4 -10   7      166.48      138.17     35.07 o 
  -3 -10   7      492.17      562.49     86.72 o 
  -2 -10   7        0.45      -18.87     21.19 o 
  -1 -10   7      706.21      714.79    112.17 o 
   0 -10   7      305.50      316.72     41.43 o 
   1 -10   7       77.80       36.28     24.89 o 
   2 -10   7      454.11      494.56     50.44 o 
   3 -10   7        1.09       -6.99     28.75 o 
   4 -10   7      375.49      387.90     55.86 o 
   5 -10   7      116.75      154.60     45.69 o 
  -7  -9   7        1.45       25.94     35.08 o 
  -6  -9   7      431.62      504.18     49.44 o 
  -5  -9   7      247.65      292.24     35.41 o 
  -4  -9   7       91.04      128.83     36.93 o 
  -3  -9   7      974.41      949.01     53.67 o 
  -2  -9   7        4.54      -15.26     19.07 o 
  -1  -9   7      985.59     1047.20     62.34 o 
   0  -9   7      342.09      391.14     42.52 o 
   1  -9   7      174.07      128.48     54.51 o 
   2  -9   7      551.50      654.99     54.65 o 
   3  -9   7        2.56      -22.77     22.77 o 
   4  -9   7      505.41      539.65     61.07 o 
   5  -9   7       19.87       41.51     34.13 o 
   6  -9   7      229.51      252.68     49.46 o 
  -7  -8   7        1.45      -21.19     30.01 o 
  -6  -8   7      407.63      377.63     42.71 o 
  -5  -8   7      378.27      344.39     39.26 o 
  -4  -8   7      256.83      234.80     33.14 o 
  -3  -8   7      905.56      904.99     62.02 o 
  -2  -8   7       32.41       23.88     19.13 o 
  -1  -8   7     1339.66     1338.83     69.20 o 
   0  -8   7      190.22      196.90     31.17 o 
   1  -8   7      539.51      452.22     42.81 o 
   2  -8   7      864.97      795.35     54.32 o 
   3  -8   7      107.72       55.13     29.03 o 
   4  -8   7      607.30      555.55     58.49 o 
   5  -8   7       75.33       49.08     32.02 o 
   6  -8   7      102.56       87.93     35.72 o 
   7  -8   7      322.08      294.24     55.09 o 
  -8  -7   7      355.55      324.88     53.22 o 
  -7  -7   7        2.40        8.66     29.34 o 
  -6  -7   7      635.98      611.52     49.87 o 
  -5  -7   7      113.67       94.17     25.99 o 
  -4  -7   7      523.22      455.08     40.54 o 
  -3  -7   7     1116.08     1091.51     45.61 o 
  -2  -7   7       78.64       55.25     17.34 o 
  -1  -7   7      885.13      906.95     45.56 o 
   0  -7   7      691.26      751.71     53.97 o 
   1  -7   7      507.44      574.26     44.79 o 
   2  -7   7      622.04      736.88     60.04 o 
   3  -7   7       21.93       40.83     25.73 o 
   4  -7   7      985.54      948.61     68.42 o 
   5  -7   7      339.52      446.04     66.70 o 
   6  -7   7      202.43      155.68     39.29 o 
   7  -7   7      610.61      630.50     67.10 o 
   8  -7   7        5.69       10.39     47.56 o 
  -8  -6   7      453.60      478.13     61.23 o 
  -7  -6   7        9.81       43.24     30.53 o 
  -6  -6   7      474.75      540.74     81.94 o 
  -5  -6   7      304.86      308.61     35.22 o 
  -4  -6   7      602.06      558.85     41.42 o 
  -3  -6   7     1122.26     1092.65     59.23 o 
  -2  -6   7       80.31       75.02     17.14 o 
  -1  -6   7     2180.34     2205.46     59.49 o 
   0  -6   7      528.08      558.64     35.81 o 
   1  -6   7     1187.72     1180.24     46.95 o 
   2  -6   7      630.84      620.24     52.20 o 
   3  -6   7       44.50       70.42     41.82 o 
   4  -6   7     1998.48     1781.05    143.51 o 
   5  -6   7      152.35      146.82     37.35 o 
   6  -6   7      787.86      686.31     63.13 o 
   7  -6   7      800.09      817.64    106.61 o 
   8  -6   7       16.22       39.36     53.03 o 
  -9  -5   7       30.83       -2.52     33.65 o 
  -8  -5   7      406.82      435.39     59.26 o 
  -7  -5   7       83.99       18.75     30.89 o 
  -6  -5   7      896.00      893.66     91.40 o 
  -5  -5   7      201.56      293.01     38.51 o 
  -4  -5   7      941.22      957.71     49.55 o 
  -3  -5   7     1204.61     1206.79     54.92 o 
  -2  -5   7       62.40       28.98     14.73 o 
  -1  -5   7     2659.39     2672.08     58.98 o 
   0  -5   7       77.98       27.86     18.46 o 
   1  -5   7     1819.61     1778.94     61.86 o 
   2  -5   7      535.16      601.69     49.15 o 
   3  -5   7      719.79      673.57     53.14 o 
   4  -5   7      974.00      810.08     57.95 o 
   5  -5   7       10.83        6.85     22.02 o 
   6  -5   7      884.78     1056.18     95.12 o 
   7  -5   7      341.51      250.71     43.27 o 
   8  -5   7       32.89       26.53     41.00 o 
   9  -5   7      620.03      563.10    101.69 o 
  -9  -4   7       98.06       50.68     34.98 o 
  -8  -4   7      519.80      576.08     62.89 o 
  -7  -4   7       33.98       19.22     28.40 o 
  -6  -4   7     1130.73     1132.52     91.05 o 
  -5  -4   7       47.51       46.41     37.01 o 
  -4  -4   7      691.56      722.47     42.71 o 
  -3  -4   7     1358.89     1272.74     55.87 o 
  -2  -4   7       10.78       18.85     12.34 o 
  -1  -4   7     1476.66     1488.59     41.57 o 
   0  -4   7       26.07       26.07     12.28 o 
   1  -4   7     2624.26     2625.26     69.81 o 
   2  -4   7     1940.88     2011.38     75.40 o 
   3  -4   7       44.91       28.28     20.86 o 
   4  -4   7     2450.98     2204.14     85.82 o 
   5  -4   7      915.93      954.82    124.10 o 
   6  -4   7      591.81      557.66     53.80 o 
   7  -4   7      419.79      452.01     53.42 o 
   8  -4   7      110.45      114.52     35.96 o 
   9  -4   7      835.23      957.26    121.91 o 
  10  -4   7       92.66      250.39     82.55 o 
  -9  -3   7      247.96      266.38     50.91 o 
  -8  -3   7      482.41      478.04     57.48 o 
  -7  -3   7        7.63      -22.93     22.93 o 
  -6  -3   7     1012.43     1033.31     67.21 o 
  -5  -3   7      171.96      217.53     33.48 o 
  -4  -3   7      631.98      609.99     38.41 o 
  -3  -3   7     1148.85     1156.19     57.43 o 
  -2  -3   7      103.21      107.09     21.13 o 
  -1  -3   7     2751.24     2858.09     56.78 o 
   0  -3   7      160.86      202.57     29.75 o 
   1  -3   7     2459.28     2592.70     84.04 o 
   2  -3   7     1545.63     1606.76     49.23 o 
   3  -3   7      226.89      249.74     33.04 o 
   4  -3   7      743.71      773.35     53.10 o 
   5  -3   7       68.26       42.32     22.02 o 
   6  -3   7      566.02      485.96     66.15 o 
   7  -3   7      209.22      258.84     86.38 o 
   8  -3   7      301.72      419.42     87.47 o 
   9  -3   7     1244.19     1296.21    133.39 o 
  10  -3   7        9.83       51.39     57.95 o 
  -9  -2   7      154.88      170.14     42.23 o 
  -8  -2   7      619.41      577.74     60.92 o 
  -7  -2   7      123.74      127.60     31.14 o 
  -6  -2   7      995.21     1039.15     72.39 o 
  -5  -2   7     2194.74     2013.87     78.37 o 
  -4  -2   7      136.05      165.45     22.76 o 
  -3  -2   7     1593.68     1589.60     50.53 o 
  -2  -2   7      187.43      215.79     20.51 o 
  -1  -2   7     3056.54     2897.06     96.41 o 
   0  -2   7      142.13      127.22     16.54 o 
   1  -2   7     2687.23     2604.76     67.55 o 
   2  -2   7     1804.39     1806.68     58.47 o 
   3  -2   7      296.28      251.99     36.63 o 
   4  -2   7     1097.75     1174.66     57.56 o 
   5  -2   7       42.06        7.74     28.70 o 
   6  -2   7      904.09      873.18     59.92 o 
   7  -2   7      548.71      585.07     55.06 o 
   8  -2   7       78.97       45.55     28.57 o 
   9  -2   7     1033.93      967.79    122.73 o 
  10  -2   7        2.87       26.24     47.02 o 
  -9  -1   7      214.31      253.22     48.88 o 
  -8  -1   7      558.05      668.39     97.24 o 
  -7  -1   7      176.61      134.99     34.09 o 
  -6  -1   7     2115.87     2149.46     85.47 o 
  -5  -1   7      495.93      501.01     46.88 o 
  -4  -1   7     1727.92     1678.35     52.69 o 
  -3  -1   7     2384.39     2230.58     60.76 o 
  -2  -1   7      614.57      644.61     31.64 o 
  -1  -1   7     4795.39     4646.30     94.10 o 
   0  -1   7      288.01      278.99     22.84 o 
   1  -1   7     2271.38     2356.16     56.97 o 
   2  -1   7     4928.60     4904.44     73.26 o 
   3  -1   7        5.47       -6.44     16.67 o 
   4  -1   7     1872.47     1856.05     71.05 o 
   5  -1   7       66.28       51.81     20.68 o 
   6  -1   7      350.14      425.05     44.65 o 
   7  -1   7     2780.43     2849.58    107.05 o 
   8  -1   7      315.00      233.76     42.00 o 
   9  -1   7      901.40      870.80     59.84 o 
  10  -1   7        7.29      -11.31     38.82 o 
  11  -1   7      514.85      583.34     78.85 o 
  -9   0   7      144.40      158.91     42.43 o 
  -8   0   7      174.24       89.75     33.59 o 
  -7   0   7      364.31      347.21     45.87 o 
  -6   0   7     1191.12     1100.65     71.74 o 
  -5   0   7      475.94      475.52     65.31 o 
  -4   0   7     3785.64     3706.75     99.99 o 
  -3   0   7     4223.75     4381.02     84.05 o 
  -2   0   7       86.81       95.94     15.45 o 
  -1   0   7     1079.09      996.76     37.87 o 
   0   0   7      199.56      187.31     19.52 o 
   1   0   7      604.57      536.73     28.58 o 
   2   0   7     2914.16     2886.88     62.12 o 
   3   0   7     1272.42     1142.70     50.98 o 
   4   0   7     1215.42     1207.02    131.21 o 
   5   0   7      105.27      112.52     25.09 o 
   6   0   7      881.20      873.89    110.71 o 
   7   0   7      968.02      937.71     63.20 o 
   8   0   7       44.08       92.49     24.80 o 
   9   0   7      738.12      803.12     57.43 o 
  10   0   7        2.00      -12.94     24.33 o 
  11   0   7      505.41      514.11     70.92 o 
  -9   1   7       88.29      107.97     33.39 o 
  -8   1   7      323.88      334.18     40.81 o 
  -7   1   7        5.80       49.61     26.49 o 
  -6   1   7      769.54      750.07     56.25 o 
  -5   1   7      662.29      755.80     52.28 o 
  -4   1   7     3257.51     3159.96     91.04 o 
  -3   1   7     4141.34     4235.18     89.48 o 
  -2   1   7      460.93      483.22     25.79 o 
  -1   1   7     8379.22     8263.16    118.58 o 
   0   1   7      965.50     1024.11     35.88 o 
   1   1   7     3108.14     2975.36    102.77 o 
   2   1   7      467.95      465.80     24.64 o 
   3   1   7      811.60      761.42     30.92 o 
   4   1   7     3416.98     3454.05     75.05 o 
   5   1   7       41.80       41.46     18.36 o 
   6   1   7     1325.74     1287.52     66.97 o 
   7   1   7      672.23      792.86     47.72 o 
   8   1   7        5.75        9.21     21.28 o 
   9   1   7     1439.36     1439.29     84.31 o 
  10   1   7        0.04      -14.65     23.67 o 
  11   1   7      568.43      723.83     66.94 o 
  -9   2   7      294.82      197.73     37.60 o 
  -8   2   7      516.81      555.38     50.28 o 
  -7   2   7        0.39      -23.04     23.44 o 
  -6   2   7     2186.47     2006.61     70.70 o 
  -5   2   7       33.09       27.14     19.63 o 
  -4   2   7     3173.88     3169.98     90.80 o 
  -3   2   7     1531.65     1540.89     57.57 o 
  -2   2   7     2481.83     2456.23     59.42 o 
  -1   2   7     7590.01     7745.41     96.79 o 
   0   2   7      485.43      505.80     20.21 o 
   1   2   7     2645.80     2781.12     49.42 o 
   2   2   7      664.04      660.95     23.44 o 
   3   2   7      105.90       92.58     14.10 o 
   4   2   7     9500.56     9992.75    158.66 o 
   5   2   7      728.57      786.63     46.95 o 
   6   2   7     2371.14     2473.07     92.66 o 
   7   2   7      612.10      596.91     53.88 o 
   8   2   7       29.86       15.61     19.00 o 
   9   2   7     1763.37     1806.38     79.14 o 
  10   2   7       12.46       50.52     25.00 o 
  11   2   7      868.00     1022.58     92.21 o 
  -9   3   7      352.73      343.57     50.34 o 
  -8   3   7      549.31      532.95     69.36 o 
  -7   3   7       52.86       43.97     22.89 o 
  -6   3   7     1357.22     1306.17     66.68 o 
  -5   3   7      207.15      173.11     26.36 o 
  -4   3   7      981.07     1035.53     45.39 o 
  -3   3   7      560.18      555.23     33.40 o 
  -2   3   7     2723.30     2698.87     49.51 o 
  -1   3   7     7322.56     7608.17     86.87 o 
   0   3   7     1133.89     1205.93     26.68 o 
   1   3   7     5936.21     6267.06     72.60 o 
   2   3   7        9.22       11.69      6.90 o 
   3   3   7      668.80      686.35     20.96 o 
   4   3   7     6506.16     6712.85    117.58 o 
   5   3   7      881.39      822.43     45.99 o 
   6   3   7     4270.96     4100.13    117.04 o 
   7   3   7      441.12      391.67     36.14 o 
   8   3   7       35.12       51.20     19.35 o 
   9   3   7      920.35      967.25     52.57 o 
  10   3   7       38.94       -4.81     35.02 o 
  11   3   7      838.63      924.00     91.46 o 
  -9   4   7      294.10      286.90     41.24 o 
  -8   4   7      726.28      641.08     51.90 o 
  -7   4   7        2.87       30.35     21.78 o 
  -6   4   7     1623.34     1545.53     83.72 o 
  -5   4   7      791.54      806.98     52.02 o 
  -4   4   7      922.35      987.86     46.37 o 
  -3   4   7      640.06      703.00     38.99 o 
  -2   4   7     1881.02     1856.74     50.93 o 
  -1   4   7     8448.94     8805.44     97.25 o 
   0   4   7       53.80       57.15     11.04 o 
   1   4   7     9263.32     9233.90     98.51 o 
   2   4   7       13.09       20.68      8.16 o 
   3   4   7     2468.84     2529.66     70.23 o 
   4   4   7     3239.14     3277.45    110.79 o 
   5   4   7      144.21      136.49     18.79 o 
   6   4   7     5431.86     5215.88    133.84 o 
   7   4   7      450.54      455.72     36.00 o 
   8   4   7       35.42       14.02     18.06 o 
   9   4   7      671.34      693.93     74.03 o 
  10   4   7       42.99       76.37     40.06 o 
  11   4   7     1261.90     1266.32    130.39 o 
  -9   5   7      221.20      158.50     45.19 o 
  -8   5   7      469.60      366.85     43.47 o 
  -7   5   7       94.25       71.75     25.72 o 
  -6   5   7      982.15     1009.43     54.23 o 
  -5   5   7       87.10       76.74     20.58 o 
  -4   5   7     1223.05     1328.79     51.09 o 
  -3   5   7      885.36      800.72     38.96 o 
  -2   5   7     2079.27     2079.75     43.23 o 
  -1   5   7     3485.02     3551.92     51.43 o 
   0   5   7        8.93       28.97      9.29 o 
   1   5   7     3905.43     3899.96     65.16 o 
   2   5   7      292.63      304.05     17.07 o 
   3   5   7      111.95      142.08     16.78 o 
   4   5   7     1501.70     1431.32     51.15 o 
   5   5   7       56.23       69.79     12.96 o 
   6   5   7     3249.02     3206.94    170.84 o 
   7   5   7     1619.05     1540.59    117.54 o 
   8   5   7      662.95      577.86     92.94 o 
   9   5   7     1624.44     1419.77    138.31 o 
  10   5   7      105.71       60.68     59.59 o 
  11   5   7     1191.67     1335.31    161.82 o 
  -9   6   7      155.49      162.56     49.02 o 
  -8   6   7      347.87      344.95     42.26 o 
  -7   6   7      118.95      161.90     35.04 o 
  -6   6   7     1056.96     1027.71     67.84 o 
  -5   6   7      129.43      127.44     23.67 o 
  -4   6   7     2027.28     2021.45     80.80 o 
  -3   6   7     1721.85     1702.31     52.82 o 
  -2   6   7      571.63      585.04     37.17 o 
  -1   6   7     3696.00     3932.71     63.86 o 
   0   6   7      585.89      606.64     23.18 o 
   1   6   7     8688.92     9084.39    153.86 o 
   2   6   7     6336.18     6032.83    106.12 o 
   3   6   7     2698.55     2496.82     86.83 o 
   4   6   7     2184.04     2131.27     60.18 o 
   5   6   7       19.37        0.04     13.74 o 
   6   6   7     2247.67     2189.28     95.13 o 
   7   6   7      811.99      763.73     96.22 o 
   8   6   7     2900.29     2618.12    162.92 o 
   9   6   7     2216.47     2099.31    153.62 o 
  10   6   7       12.83       71.07     62.87 o 
  11   6   7      868.85      910.25    128.47 o 
  -8   7   7      270.88      242.40     41.91 o 
  -7   7   7      123.47      115.83     29.10 o 
  -6   7   7      710.27      696.44     55.31 o 
  -5   7   7       32.30       13.89     18.57 o 
  -4   7   7     1969.92     1932.93     65.89 o 
  -3   7   7     1928.68     2137.75     60.77 o 
  -2   7   7      962.78     1011.91     33.41 o 
  -1   7   7     1699.83     1665.19     40.14 o 
   0   7   7      590.90      599.30     25.27 o 
   1   7   7     5936.76     6050.49     80.19 o 
   2   7   7     2329.07     2441.49     61.72 o 
   3   7   7     3054.91     2845.10     76.43 o 
   4   7   7      228.35      252.65     25.80 o 
   5   7   7       42.73       43.13     23.23 o 
   6   7   7      153.39      200.28     34.79 o 
   7   7   7       60.31       56.58     27.45 o 
   8   7   7     1924.91     1799.72    132.85 o 
   9   7   7     1478.46     1390.79    133.39 o 
  10   7   7       24.24       30.07     52.48 o 
  11   7   7      718.79      797.63    123.01 o 
  12   7   7      207.32      304.51     95.12 o 
  -8   8   7      213.36      259.96     43.54 o 
  -7   8   7       95.55      102.29     32.09 o 
  -6   8   7      963.00      863.11     84.27 o 
  -5   8   7       43.30       17.89     20.13 o 
  -4   8   7     2187.96     2275.19     68.12 o 
  -3   8   7     1474.33     1484.25     51.87 o 
  -2   8   7      603.11      589.28     39.31 o 
  -1   8   7     1363.15     1437.97     39.06 o 
   0   8   7       51.43       47.28     11.63 o 
   1   8   7     3113.60     3299.10     54.82 o 
   2   8   7      300.89      268.60     25.00 o 
   3   8   7     1388.50     1343.40     93.20 o 
   4   8   7     2301.24     2001.78     62.71 o 
   5   8   7       74.03       63.40     23.10 o 
   6   8   7      959.36     1027.04    121.91 o 
   7   8   7      792.58      866.66    101.69 o 
   8   8   7     1381.16     1482.67     85.93 o 
   9   8   7     1862.09     1841.82    151.43 o 
  10   8   7       65.00       60.14     54.12 o 
  11   8   7      823.26      966.56    131.21 o 
  12   8   7      183.15      137.22     76.54 o 
  -8   9   7       86.21       13.12     70.52 o 
  -7   9   7       83.99      106.40     32.09 o 
  -6   9   7      657.61      644.05     71.41 o 
  -5   9   7        6.08        2.29     17.47 o 
  -4   9   7     1717.30     1743.70     55.61 o 
  -3   9   7      321.64      370.22     28.77 o 
  -2   9   7      998.09     1043.18     35.45 o 
  -1   9   7     1681.54     1632.54     39.02 o 
   0   9   7       30.19       23.53     11.79 o 
   1   9   7     2917.31     3092.94     82.53 o 
   2   9   7      235.96      262.37     39.96 o 
   3   9   7     2373.30     2233.13     75.54 o 
   4   9   7     2148.35     2077.18     66.80 o 
   5   9   7       65.35       78.59     26.80 o 
   6   9   7     2722.42     2735.90    102.65 o 
   7   9   7     1070.26     1111.39     96.49 o 
   8   9   7      278.57      342.27     50.83 o 
   9   9   7     1004.01      973.12    118.09 o 
  10   9   7       71.26       18.04     54.12 o 
  11   9   7      593.56      662.59    112.07 o 
  -7  10   7      114.10      100.39     41.74 o 
  -6  10   7      420.81      463.07     64.39 o 
  -5  10   7       16.79       18.00     22.50 o 
  -4  10   7     1662.38     1581.28     80.50 o 
  -3  10   7      985.41      988.25     42.63 o 
  -2  10   7      910.25      895.03     43.53 o 
  -1  10   7     2287.13     2296.85     53.66 o 
   0  10   7       20.12        2.20     14.87 o 
   1  10   7     2856.72     2761.13     74.96 o 
   2  10   7      151.22      148.08     23.60 o 
   3  10   7     1588.70     1562.58     57.50 o 
   4  10   7     1091.55      990.93     52.11 o 
   5  10   7      339.34      343.35     44.83 o 
   6  10   7     2751.37     2735.96    104.89 o 
   7  10   7      595.08      594.79     60.84 o 
   8  10   7      453.68      500.35     59.88 o 
   9  10   7      297.03      391.98     84.19 o 
  10  10   7       50.55       86.92     60.14 o 
  11  10   7      696.60      773.57    121.91 o 
  -6  11   7      429.75      395.53     45.21 o 
  -5  11   7        0.03      -20.20     20.20 o 
  -4  11   7     1449.98     1526.98     79.21 o 
  -3  11   7      328.06      335.18     32.99 o 
  -2  11   7      661.42      662.23     34.01 o 
  -1  11   7      675.95      665.14     41.77 o 
   0  11   7        4.23       22.66     17.38 o 
   1  11   7     2148.69     2117.43     68.53 o 
   2  11   7       90.52      126.10     32.00 o 
   3  11   7     1341.49     1325.93     57.03 o 
   4  11   7      837.69      776.09     49.08 o 
   5  11   7       69.87       52.08     25.99 o 
   6  11   7     2333.62     2441.90    103.98 o 
   7  11   7      468.48      407.09     53.24 o 
   8  11   7      450.80      518.92     84.46 o 
   9  11   7      436.39      389.00     62.62 o 
  10  11   7        6.07      -33.90     42.64 o 
  11  11   7     1108.95     1156.26    137.77 o 
  -6  12   7      148.86      154.78     40.84 o 
  -5  12   7        6.39       16.43     29.16 o 
  -4  12   7      482.28      485.44     67.52 o 
  -3  12   7       45.90      109.07     33.84 o 
  -2  12   7      976.41     1015.85     70.72 o 
  -1  12   7      777.65      782.73     56.60 o 
   0  12   7      739.90      774.35     71.83 o 
   1  12   7     1751.61     1680.71     64.03 o 
   2  12   7      183.65      215.83     35.92 o 
   3  12   7      997.58      978.08     55.05 o 
   4  12   7     1323.13     1321.19    131.75 o 
   5  12   7       22.77       30.70     34.72 o 
   6  12   7     1867.40     1970.43     95.40 o 
   7  12   7      140.02      150.92     39.84 o 
   8  12   7      404.37      356.06     56.82 o 
   9  12   7      617.53      519.37    128.47 o 
  10  12   7       67.90      178.77     74.90 o 
  11  12   7      660.10      763.19    123.01 o 
  -5  13   7        1.62        4.84     37.05 o 
  -4  13   7      146.99       92.39     51.94 o 
  -3  13   7      181.00       73.26     45.38 o 
  -2  13   7      708.08      701.96     85.83 o 
  -1  13   7      987.85      995.17     66.53 o 
   0  13   7      215.15      222.28     32.84 o 
   1  13   7     1172.72     1057.76     57.74 o 
   2  13   7      849.23      853.41     53.86 o 
   3  13   7     1183.60     1181.75     93.50 o 
   4  13   7      581.73      715.73     63.56 o 
   5  13   7      162.79      129.74     36.90 o 
   6  13   7      720.31      794.49     78.45 o 
   7  13   7       42.83       47.15     33.99 o 
   8  13   7      558.33      494.83    100.05 o 
   9  13   7      480.21      506.90     70.07 o 
  10  13   7      105.03      128.47     72.16 o 
  -4  14   7      165.82      143.23     63.96 o 
  -3  14   7      112.62      101.69     49.20 o 
  -1  14   7      291.10      379.64     41.51 o 
   0  14   7      220.51      245.75     34.75 o 
   1  14   7      755.87      857.69     91.51 o 
   2  14   7       78.88       41.98     25.54 o 
   3  14   7      664.81      675.28     80.36 o 
   4  14   7      546.49      597.64     63.05 o 
   5  14   7      190.59       71.89     93.48 o 
   6  14   7      781.42      947.33     80.72 o 
   7  14   7       33.30      -29.05     57.13 o 
   8  14   7      710.48      597.29     74.38 o 
   9  14   7      419.69      432.38    101.96 o 
  10  14   7      142.55      236.72     82.55 o 
  -3  15   7       25.02      -11.48     42.10 o 
  -2  15   7      295.23      249.29     68.34 o 
  -1  15   7      438.68      385.17     52.37 o 
   0  15   7       87.85       65.16     27.75 o 
   1  15   7      502.69      535.77     57.99 o 
   2  15   7        6.31       35.23     26.35 o 
   3  15   7      447.95      540.94     62.62 o 
   4  15   7      468.92      482.80     61.07 o 
   5  15   7      197.40      132.58     41.62 o 
   6  15   7      459.62      462.09     73.26 o 
   7  15   7       34.15       53.90     38.39 o 
   8  15   7      478.09      446.27     70.15 o 
   9  15   7      367.65      327.70    100.05 o 
  -2  16   7      226.32      204.46     68.88 o 
  -1  16   7      382.91      469.82     60.17 o 
   0  16   7       53.71       12.60     31.03 o 
   1  16   7      298.41      314.01     53.13 o 
   2  16   7        0.28      -15.45     28.78 o 
   3  16   7      473.04      541.56     99.23 o 
   4  16   7      277.60      230.53     51.37 o 
   5  16   7      258.83      304.11     54.63 o 
   6  16   7      349.66      418.57     82.55 o 
   7  16   7        2.07      -34.01     38.61 o 
   8  16   7      451.31      390.40     70.87 o 
  -1  17   7      169.25      269.52     75.44 o 
   0  17   7       12.84       -8.84     33.24 o 
   1  17   7      302.28      286.78     62.32 o 
   2  17   7       10.57       -3.10     48.11 o 
   3  17   7      214.96      191.65     49.28 o 
   4  17   7      189.07      157.12     58.22 o 
   5  17   7       18.39       72.66     43.66 o 
   6  17   7      263.00      192.20     54.86 o 
   7  17   7       14.15        3.28     58.50 o 
   2  18   7        0.16      -43.19     43.19 o 
   3  18   7      319.26      418.77     96.77 o 
   4  18   7       62.68       67.79     59.04 o 
  -3 -11   8      280.88      302.34     57.48 o 
  -2 -11   8       13.79       17.04     29.89 o 
  -1 -11   8      733.92      914.61     69.27 o 
   0 -11   8       11.61       49.60     37.79 o 
   1 -11   8      219.31      197.53     46.35 o 
   2 -11   8      304.13      201.33    109.07 o 
   3 -11   8       39.77      -10.39     55.76 o 
  -5 -10   8      167.88      163.63     42.01 o 
  -4 -10   8      103.78      137.69     38.86 o 
  -3 -10   8      256.34      220.64     43.28 o 
  -2 -10   8        1.20      -18.37     23.64 o 
  -1 -10   8      435.52      438.33     81.67 o 
   0 -10   8      122.76       92.84     29.22 o 
   1 -10   8      130.77      151.69     35.31 o 
   2 -10   8      288.74      315.23     53.03 o 
   3 -10   8       38.29       34.29     31.86 o 
   4 -10   8      431.55      397.69     67.24 o 
  -6  -9   8      520.21      504.26     50.82 o 
  -5  -9   8      219.71      233.16     60.52 o 
  -4  -9   8      140.11      226.18     42.39 o 
  -3  -9   8      378.72      398.80     52.25 o 
  -2  -9   8       49.56       40.50     27.21 o 
  -1  -9   8      688.18      734.77     98.58 o 
   0  -9   8      171.99      139.99     30.81 o 
   1  -9   8      194.99      230.08     50.49 o 
   2  -9   8      302.40      338.84     56.58 o 
   3  -9   8       33.37       56.92     30.92 o 
   4  -9   8      303.55      191.26     75.72 o 
   5  -9   8       19.70        3.72     33.84 o 
   6  -9   8      258.42      106.06     66.70 o 
  -7  -8   8        9.14       36.12     35.62 o 
  -6  -8   8      495.90      471.12     56.64 o 
  -5  -8   8      343.50      364.23     45.37 o 
  -4  -8   8      172.53      161.81     31.69 o 
  -3  -8   8      632.78      682.93     57.15 o 
  -2  -8   8       72.09       49.62     22.40 o 
  -1  -8   8      863.77      904.54     58.38 o 
   0  -8   8      532.63      489.98     46.20 o 
   1  -8   8      402.11      373.16     47.24 o 
   2  -8   8      805.87      729.13     64.37 o 
   3  -8   8       47.55       33.76     53.58 o 
   4  -8   8      420.76      538.17     63.42 o 
   5  -8   8        0.35      -12.29     27.83 o 
   6  -8   8      601.81      655.93     70.66 o 
   7  -8   8      340.85      393.07     90.20 o 
  -7  -7   8       16.84       16.38     34.84 o 
  -6  -7   8      525.32      479.74     69.26 o 
  -5  -7   8      201.64      195.71     33.30 o 
  -4  -7   8      475.31      535.62     45.14 o 
  -3  -7   8      659.27      688.37     46.69 o 
  -2  -7   8      180.27      173.31     27.15 o 
  -1  -7   8     1428.45     1573.54     58.66 o 
   0  -7   8      206.14      244.70     54.84 o 
   1  -7   8     1114.11     1174.77     74.25 o 
   2  -7   8     1515.50     1585.80     82.40 o 
   3  -7   8      147.19      122.96     34.72 o 
   4  -7   8      498.92      560.06     60.41 o 
   5  -7   8        5.90      -17.42     22.53 o 
   6  -7   8      307.44      335.97    127.65 o 
   7  -7   8      422.77      331.09     55.42 o 
  -8  -6   8      339.60      353.73     56.59 o 
  -7  -6   8        9.45       38.44     33.72 o 
  -6  -6   8      655.55      618.59     60.83 o 
  -5  -6   8      131.33      152.66     29.71 o 
  -4  -6   8      763.77      791.46     49.19 o 
  -3  -6   8     1290.41     1274.89     57.10 o 
  -2  -6   8      149.12      178.35     22.61 o 
  -1  -6   8      491.69      547.00     38.05 o 
   0  -6   8       68.42       39.14     22.35 o 
   1  -6   8      546.04      479.08     61.78 o 
   2  -6   8      518.17      570.76     53.41 o 
   3  -6   8        7.47      -15.31     21.26 o 
   4  -6   8     1332.80     1288.56    104.69 o 
   5  -6   8      308.40      352.02     48.67 o 
   6  -6   8      187.25      234.58     78.45 o 
   7  -6   8      269.40      188.59     43.43 o 
   8  -6   8      164.93      182.94     76.26 o 
  -8  -5   8      286.73      307.68     93.96 o 
  -7  -5   8        0.22       36.94     31.10 o 
  -6  -5   8      438.76      465.00     52.89 o 
  -5  -5   8      103.81       88.00     23.99 o 
  -4  -5   8      751.73      769.88     46.46 o 
  -3  -5   8      836.14      789.72     50.91 o 
  -2  -5   8      101.51       51.11     16.74 o 
  -1  -5   8     3228.57     3223.92     68.21 o 
   0  -5   8       24.54       14.15     19.11 o 
   1  -5   8     2039.05     2077.59    150.34 o 
   2  -5   8      970.20      913.48     61.43 o 
   3  -5   8     1016.30      896.38     61.79 o 
   4  -5   8     4640.25     4673.78    141.29 o 
   5  -5   8      256.86      305.42     57.40 o 
   6  -5   8      423.66      478.63     54.88 o 
   7  -5   8      453.29      451.52     57.13 o 
   8  -5   8       53.02       51.59     34.09 o 
   9  -5   8      692.98      750.61    115.90 o 
  -8  -4   8      287.84      347.07     52.29 o 
  -7  -4   8        0.48       12.86     29.83 o 
  -6  -4   8     1027.42     1048.15     71.73 o 
  -5  -4   8       19.67       17.06     22.91 o 
  -4  -4   8      925.16     1005.29     50.19 o 
  -3  -4   8      955.56      937.86     52.70 o 
  -2  -4   8      170.30      177.96     23.19 o 
  -1  -4   8     3553.07     3775.08     72.34 o 
   0  -4   8      154.40      136.19     21.76 o 
   1  -4   8      789.50      750.89     54.40 o 
   2  -4   8      751.21      675.99     79.54 o 
   3  -4   8      403.71      311.66     71.89 o 
   4  -4   8     4661.50     4745.00    138.55 o 
   5  -4   8      227.62      135.08     33.22 o 
   6  -4   8     1422.79     1409.14    112.62 o 
   7  -4   8      265.26      238.86     41.28 o 
   8  -4   8       88.79       56.83     32.92 o 
   9  -4   8      710.16      689.93    108.25 o 
  -9  -3   8      222.60      119.75     43.69 o 
  -8  -3   8      462.96      491.28     59.37 o 
  -7  -3   8       20.30       25.12     28.00 o 
  -6  -3   8     1052.63      986.47     80.72 o 
  -5  -3   8       26.67       33.92     24.10 o 
  -4  -3   8      742.54      871.78     45.97 o 
  -3  -3   8      813.73      839.82     55.37 o 
  -2  -3   8      216.88      180.27     32.05 o 
  -1  -3   8     3333.17     3294.42     84.36 o 
   0  -3   8       57.96       62.19     15.25 o 
   1  -3   8     3583.12     3603.36    169.73 o 
   2  -3   8      379.33      355.40     38.08 o 
   3  -3   8       89.39       77.31     33.08 o 
   4  -3   8     1784.13     1744.29    164.28 o 
   5  -3   8        5.48        2.86     19.45 o 
   6  -3   8     1261.80     1200.92     72.78 o 
   7  -3   8      389.41      443.22     51.78 o 
   8  -3   8      172.93      167.47     40.00 o 
   9  -3   8     1219.54     1367.40    100.32 o 
  10  -3   8        0.85      -23.51     53.03 o 
  -9  -2   8      273.25      290.90     54.15 o 
  -8  -2   8      337.38      377.97     54.30 o 
  -7  -2   8        1.10      -15.40     26.22 o 
  -6  -2   8      703.46      818.53     63.48 o 
  -5  -2   8      136.75      114.31     28.88 o 
  -4  -2   8     1542.04     1559.64     55.38 o 
  -3  -2   8      918.49      888.48     63.60 o 
  -2  -2   8      338.69      362.05     31.95 o 
  -1  -2   8     2754.85     2734.03     73.02 o 
   0  -2   8      116.55      145.59     20.76 o 
   1  -2   8     3280.68     3414.79     65.60 o 
   2  -2   8     1274.72     1342.67     60.42 o 
   3  -2   8      108.44      109.05     24.14 o 
   4  -2   8     2908.68     2653.43    208.02 o 
   5  -2   8        4.35      -14.72     16.65 o 
   6  -2   8     4200.09     3923.79    125.02 o 
   7  -2   8      232.66      308.06     45.00 o 
   8  -2   8      262.00      215.36     45.38 o 
   9  -2   8     1272.17     1312.08     88.67 o 
  10  -2   8        5.60       17.49     50.30 o 
  -9  -1   8      172.72      112.11     41.12 o 
  -8  -1   8      450.87      600.88     62.88 o 
  -7  -1   8       10.01       11.01     25.35 o 
  -6  -1   8      242.71      256.92     40.06 o 
  -5  -1   8       26.07       15.24     22.97 o 
  -4  -1   8     1237.14     1151.06     61.35 o 
  -3  -1   8      692.74      662.19     36.09 o 
  -2  -1   8      510.48      475.95     45.21 o 
  -1  -1   8     2443.20     2371.79     65.64 o 
   0  -1   8      323.52      374.85     29.34 o 
   1  -1   8     4743.71     4745.23    157.06 o 
   2  -1   8      920.38     1000.30     53.83 o 
   3  -1   8      378.84      302.22     33.55 o 
   4  -1   8     1684.34     1749.44     71.19 o 
   5  -1   8       45.26       11.79     27.88 o 
   6  -1   8     2581.82     2354.34     91.71 o 
   7  -1   8     1109.80     1123.47     71.44 o 
   8  -1   8      596.66      571.75     59.52 o 
   9  -1   8     1378.12     1362.50     88.05 o 
  10  -1   8       17.04       32.57     34.73 o 
  -9   0   8      297.85      257.04     54.53 o 
  -8   0   8      527.03      591.21     63.02 o 
  -7   0   8      114.71      169.56     36.11 o 
  -6   0   8     1592.81     1506.84     78.72 o 
  -5   0   8      479.55      408.82     43.60 o 
  -4   0   8     3599.72     3440.08    104.05 o 
  -3   0   8     2817.12     2737.42     66.26 o 
  -2   0   8     1057.05     1027.18     38.56 o 
  -1   0   8     1646.04     1686.30     52.55 o 
   0   0   8      912.06      922.40     61.56 o 
   1   0   8     2618.80     2636.89     69.93 o 
   2   0   8     2660.66     2657.18     70.56 o 
   3   0   8      923.04      807.68     33.43 o 
   4   0   8     1546.85     1465.56     63.22 o 
   5   0   8       15.15        9.04     35.54 o 
   6   0   8     3184.33     2914.23    101.40 o 
   7   0   8     1373.66     1351.15    151.16 o 
   8   0   8     1755.07     1688.64    142.69 o 
   9   0   8      682.08      733.59     69.16 o 
  10   0   8        0.46      -10.08     31.98 o 
  11   0   8      753.36      815.67    117.54 o 
  -9   1   8      306.46      215.88     40.39 o 
  -8   1   8      218.40      223.11     44.58 o 
  -7   1   8      513.16      522.91     54.38 o 
  -6   1   8     1169.11     1213.48     70.72 o 
  -5   1   8      234.74      189.93     32.55 o 
  -4   1   8     1947.55     1918.54    102.40 o 
  -3   1   8     1205.16     1138.17     54.20 o 
  -2   1   8      493.81      425.63     26.40 o 
  -1   1   8     1319.59     1266.38     38.86 o 
   0   1   8        5.24       -0.03     15.99 o 
   1   1   8     5411.07     5881.17    112.40 o 
   2   1   8     1234.65     1363.22     42.35 o 
   3   1   8     2607.78     2624.72     62.05 o 
   4   1   8      780.14      800.23     60.59 o 
   5   1   8      156.05      134.84     72.98 o 
   6   1   8     3229.30     3086.02    103.76 o 
   7   1   8      579.06      536.87     51.07 o 
   8   1   8      978.88      938.93     68.99 o 
   9   1   8     1028.23     1098.27     96.22 o 
  10   1   8        9.09       21.79     25.78 o 
  11   1   8      690.30      662.55     65.16 o 
  -9   2   8      126.57      143.68     36.90 o 
  -8   2   8       68.67       31.31     26.40 o 
  -7   2   8      138.83      181.43     31.54 o 
  -6   2   8     1412.10     1332.81    106.04 o 
  -5   2   8      158.91      152.27     30.61 o 
  -4   2   8     2377.91     2479.64     82.12 o 
  -3   2   8      969.54      857.13     48.83 o 
  -2   2   8      535.75      521.19     27.30 o 
  -1   2   8     3219.83     3117.58     62.85 o 
   0   2   8        0.22        6.42      8.42 o 
   1   2   8     2812.13     2926.25     54.02 o 
   2   2   8     2447.65     2533.58     44.11 o 
   3   2   8     1208.37     1326.56     42.81 o 
   4   2   8     3740.82     3704.33     80.15 o 
   5   2   8       62.00       50.57     15.70 o 
   6   2   8     3956.25     3579.02    111.15 o 
   7   2   8      956.72      976.20     64.34 o 
   8   2   8     1304.57     1270.14     74.85 o 
   9   2   8     1624.71     1541.08     91.99 o 
  10   2   8      124.21      136.46     30.14 o 
  11   2   8      920.98      958.84     93.25 o 
  -9   3   8      304.73      196.37     39.32 o 
  -8   3   8      211.68      175.55     37.09 o 
  -7   3   8      130.27      146.80     29.75 o 
  -6   3   8     1811.40     1669.29     68.18 o 
  -5   3   8        1.07      -14.31     15.61 o 
  -4   3   8     1103.19     1059.09     48.22 o 
  -3   3   8      546.97      585.50     35.88 o 
  -2   3   8     1797.84     1857.10     42.38 o 
  -1   3   8     4342.59     4471.99     61.64 o 
   0   3   8       12.43        6.80      7.76 o 
   1   3   8     5618.24     5886.92    102.34 o 
   2   3   8     1032.47     1067.50     27.28 o 
   3   3   8     1167.52     1168.15     39.79 o 
   4   3   8     3348.64     3365.93     75.32 o 
   5   3   8       42.07       62.06     17.21 o 
   6   3   8     3358.09     3265.29    104.42 o 
   7   3   8     1110.75     1160.70     65.24 o 
   8   3   8      608.51      627.43     56.84 o 
   9   3   8     1194.11     1241.98     57.45 o 
  10   3   8       95.76      112.96     44.06 o 
  11   3   8     1100.05     1203.92    101.89 o 
  -9   4   8      265.00      223.87     48.49 o 
  -8   4   8      305.48      271.57     47.90 o 
  -7   4   8      131.14      115.19     27.49 o 
  -6   4   8     1066.54     1020.65     75.59 o 
  -5   4   8       83.25       65.47     21.69 o 
  -4   4   8     1388.23     1447.89     54.52 o 
  -3   4   8      234.58      273.42     27.03 o 
  -2   4   8     3049.22     3007.07     90.11 o 
  -1   4   8     6132.55     6257.11     77.38 o 
   0   4   8       37.77       28.15      8.68 o 
   1   4   8     8531.58     8608.39     95.97 o 
   2   4   8      921.56      991.65     33.78 o 
   3   4   8     1057.39     1111.42     27.61 o 
   4   4   8     5407.79     5532.23     77.93 o 
   5   4   8       22.03       22.14     18.23 o 
   6   4   8     4102.85     4008.97     97.93 o 
   7   4   8      679.98      748.47     47.72 o 
   8   4   8      817.74      822.70     77.08 o 
   9   4   8     1098.97     1146.80     94.85 o 
  10   4   8      274.40      309.93     58.93 o 
  11   4   8     1469.05     1354.94    108.16 o 
  12   4   8       27.59      -30.61     68.34 o 
  -9   5   8      218.25      109.34     86.38 o 
  -8   5   8      217.67      234.99     38.05 o 
  -7   5   8      191.86      191.13     46.54 o 
  -6   5   8      415.71      444.64     40.05 o 
  -5   5   8       32.27       13.31     17.75 o 
  -4   5   8      965.57      948.37     76.74 o 
  -3   5   8       69.96       67.85     17.59 o 
  -2   5   8     1307.31     1380.42     45.90 o 
  -1   5   8     1033.65      952.25     25.49 o 
   0   5   8      188.30      190.02     20.98 o 
   1   5   8     5067.66     5327.09     68.00 o 
   2   5   8      165.84      137.81     14.04 o 
   3   5   8     3461.01     3745.72     76.87 o 
   4   5   8     4942.10     5119.11     90.03 o 
   5   5   8      160.62      172.17     20.39 o 
   6   5   8     3855.21     3618.03    180.96 o 
   7   5   8      271.30      269.52     65.60 o 
   8   5   8      975.85     1040.36    120.27 o 
   9   5   8     1272.76     1402.27    144.33 o 
  10   5   8      185.63      179.80     95.12 o 
  11   5   8     1776.58     1844.10    122.86 o 
  12   5   8       10.06       21.44     46.09 o 
  -8   6   8      186.21      169.63     40.40 o 
  -7   6   8      246.09      279.11     36.59 o 
  -6   6   8      501.43      458.48     42.17 o 
  -5   6   8        0.01        7.64     17.76 o 
  -4   6   8     1826.25     1641.45     85.85 o 
  -3   6   8      635.30      637.22     37.73 o 
  -2   6   8     1433.85     1454.18     47.60 o 
  -1   6   8      840.53      801.43     28.73 o 
   0   6   8      235.53      230.13     25.14 o 
   1   6   8     3019.89     3001.13     50.88 o 
   2   6   8      235.47      183.16     15.90 o 
   3   6   8     1895.95     1669.95     49.32 o 
   4   6   8     5014.58     4954.92    112.55 o 
   5   6   8       14.65       11.20     14.81 o 
   6   6   8     2637.67     2451.93    147.61 o 
   7   6   8     1039.63      999.36    109.89 o 
   8   6   8     1564.75     1484.82    137.22 o 
   9   6   8     1497.52     1495.21    143.78 o 
  10   6   8      103.05       94.58     56.31 o 
  11   6   8     1192.59     1093.35    100.50 o 
  12   6   8       19.71       32.01     48.12 o 
  -8   7   8      210.85      216.19     57.80 o 
  -7   7   8      276.27      301.71     38.17 o 
  -6   7   8      292.81      281.21     35.64 o 
  -5   7   8        9.09        7.92     18.98 o 
  -4   7   8     1313.68     1257.69     72.98 o 
  -3   7   8     1072.53     1055.73     87.19 o 
  -2   7   8     1347.93     1380.18     54.67 o 
  -1   7   8     1547.76     1578.36     40.22 o 
   0   7   8        0.92       10.78     10.03 o 
   1   7   8     1484.43     1493.39     34.68 o 
   2   7   8     3036.66     3175.90     72.87 o 
   3   7   8     5008.94     4789.20     96.66 o 
   4   7   8      949.82      906.27     41.72 o 
   5   7   8      215.39      272.42     28.92 o 
   6   7   8     2143.18     2082.69     83.80 o 
   7   7   8       34.87       26.24     38.27 o 
   8   7   8     2590.26     2535.57    164.56 o 
   9   7   8     1758.84     1847.28    155.81 o 
  10   7   8       80.33      124.10     61.78 o 
  11   7   8     1119.32     1188.52    144.33 o 
  12   7   8       30.02       86.38     75.44 o 
  -8   8   8      159.54      194.89     50.06 o 
  -7   8   8      139.56      164.95     35.60 o 
  -6   8   8      258.73      242.12     34.50 o 
  -5   8   8        8.26       -2.27     19.25 o 
  -4   8   8     1015.80     1080.13     65.06 o 
  -3   8   8      755.55      709.72     40.86 o 
  -2   8   8     1892.73     1952.78     63.99 o 
  -1   8   8      764.15      749.62     30.25 o 
   0   8   8       53.28       20.36     11.14 o 
   1   8   8      878.93      909.78     32.91 o 
   2   8   8      191.50      212.04     23.32 o 
   3   8   8     2391.91     2253.04     67.55 o 
   4   8   8      706.55      662.50     39.21 o 
   5   8   8      117.10      105.25     22.46 o 
   6   8   8     3752.02     3720.54    118.02 o 
   7   8   8        0.83       12.03     39.36 o 
   8   8   8     4317.70     3665.04    197.36 o 
   9   8   8     1920.24     1952.25    149.25 o 
  10   8   8      267.47      322.00     81.46 o 
  11   8   8      855.99      844.10    129.57 o 
  12   8   8       16.33        2.19     66.70 o 
  -7   9   8       68.01        9.27     27.74 o 
  -6   9   8      515.46      421.86     38.67 o 
  -5   9   8      123.22      132.01     25.55 o 
  -4   9   8      637.08      588.84     37.86 o 
  -3   9   8       91.34       82.07     20.86 o 
  -2   9   8      915.16     1019.46     45.00 o 
  -1   9   8      717.20      769.74     32.38 o 
   0   9   8       45.67       38.27     13.01 o 
   1   9   8     1047.51     1010.39     43.46 o 
   2   9   8       58.99       49.69     16.79 o 
   3   9   8     1802.23     1771.21     73.21 o 
   4   9   8     2010.67     1996.33     65.15 o 
   5   9   8      184.94      176.15     31.85 o 
   6   9   8     1298.95     1180.86     71.64 o 
   7   9   8      123.01      134.58     52.21 o 
   8   9   8     1171.07     1202.18    125.74 o 
   9   9   8      666.71      738.59    107.70 o 
  10   9   8      207.11      249.29     74.35 o 
  11   9   8      753.48      981.32    136.13 o 
  -7  10   8      133.72       78.42     41.31 o 
  -6  10   8      388.12      399.71     44.98 o 
  -5  10   8       61.14       35.63     20.94 o 
  -4  10   8      796.28      818.42     43.92 o 
  -3  10   8      419.04      438.41     38.76 o 
  -2  10   8      787.01      829.32     38.07 o 
  -1  10   8     1870.45     2013.14     50.39 o 
   0  10   8       58.59       70.45     19.69 o 
   1  10   8     1168.20      983.13     46.43 o 
   2  10   8       90.75       94.15     20.57 o 
   3  10   8     1053.61     1173.92     50.70 o 
   4  10   8     1473.24     1477.80     58.46 o 
   5  10   8       98.65       84.54     23.07 o 
   6  10   8     2453.61     2191.24    205.28 o 
   7  10   8      340.23      379.35     91.57 o 
   8  10   8      904.37      733.12    105.51 o 
   9  10   8      209.59       99.50     60.14 o 
  10  10   8      437.67      372.85     84.74 o 
  11  10   8      731.82      520.45    102.23 o 
  -6  11   8      383.35      338.20     44.23 o 
  -5  11   8        7.03       -3.88     22.57 o 
  -4  11   8      559.98      638.90     61.74 o 
  -3  11   8       54.66       46.03     19.55 o 
  -2  11   8       43.63       47.14     20.99 o 
  -1  11   8      332.56      376.62     35.41 o 
   0  11   8      110.35      105.06     23.07 o 
   1  11   8     1538.12     1560.00     59.33 o 
   2  11   8        6.64       -9.94     16.22 o 
   3  11   8      988.18      959.58     51.08 o 
   4  11   8      802.82      830.31     58.60 o 
   5  11   8      414.12      378.00     65.60 o 
   6  11   8     2747.68     2696.58    269.25 o 
   7  11   8      315.71      347.44     76.26 o 
   8  11   8     1119.75     1101.76    228.25 o 
   9  11   8      205.59      112.07     60.68 o 
  10  11   8      222.00      136.67     71.62 o 
  11  11   8      925.96      891.66    133.39 o 
  -6  12   8      203.13      157.19     46.01 o 
  -5  12   8       21.48       20.78     26.12 o 
  -4  12   8      629.11      577.81     64.21 o 
  -3  12   8       14.54      -16.38     25.97 o 
  -2  12   8      448.47      496.88     74.35 o 
  -1  12   8      320.32      330.77     35.39 o 
   0  12   8      883.24      965.05     53.83 o 
   1  12   8     1959.19     2050.72     98.82 o 
   2  12   8       74.05       56.52     21.64 o 
   3  12   8      404.73      364.96     37.28 o 
   4  12   8      860.09      835.56     52.35 o 
   5  12   8      123.75      111.72     49.20 o 
   6  12   8     1760.14     1814.01     89.83 o 
   7  12   8       13.36       33.10     29.73 o 
   8  12   8      912.23      985.01     82.15 o 
   9  12   8      292.99      157.45     67.24 o 
  10  12   8      134.93       39.91     61.23 o 
  11  12   8      556.90      606.83    118.09 o 
  -5  13   8       39.20      118.09     56.86 o 
  -4  13   8      362.34      302.32     69.98 o 
  -3  13   8        9.68       42.10     44.28 o 
  -2  13   8      285.49      297.06     45.81 o 
  -1  13   8      501.46      536.75     45.90 o 
   0  13   8      125.48      162.42     29.09 o 
   1  13   8     1179.72     1285.77     71.27 o 
   2  13   8      399.52      409.26     40.08 o 
   3  13   8      707.27      741.34     51.48 o 
   4  13   8      437.88      412.45     55.22 o 
   5  13   8      121.40       98.13     34.40 o 
   6  13   8      586.43      587.36     63.66 o 
   7  13   8        0.12      -25.05     27.83 o 
   8  13   8      668.44      690.49     75.99 o 
   9  13   8      483.63      572.39    101.14 o 
  10  13   8      214.35      364.10     92.94 o 
  -4  14   8      111.95      202.28     67.79 o 
  -3  14   8        3.11      -41.55     41.55 o 
  -2  14   8      680.86      722.18     93.48 o 
  -1  14   8      182.74      175.66     32.45 o 
   0  14   8      162.02      104.79     27.88 o 
   1  14   8      413.66      460.85     44.13 o 
   2  14   8       53.88       27.43     22.65 o 
   3  14   8      825.27      988.50     60.83 o 
   4  14   8      268.01      261.05     46.48 o 
   5  14   8      184.69      192.14     42.33 o 
   6  14   8      821.54      926.53     77.70 o 
   7  14   8        5.87       42.17     34.71 o 
   8  14   8      947.09      985.13     89.59 o 
   9  14   8      284.02      244.67     58.06 o 
  10  14   8      367.52      395.26    105.51 o 
  -3  15   8        2.33      -43.74     43.74 o 
  -2  15   8      447.81      291.94     71.07 o 
  -1  15   8      113.46       92.84     35.88 o 
   0  15   8       10.57      -10.12     23.05 o 
   1  15   8      371.41      383.71     44.69 o 
   2  15   8       28.92       25.18     24.02 o 
   3  15   8      411.35      431.31     47.24 o 
   4  15   8      289.08      270.55     50.92 o 
   5  15   8      249.33      279.29    120.55 o 
   6  15   8      532.87      609.08     77.63 o 
   7  15   8       23.23       25.20     35.85 o 
   8  15   8      491.33      425.91     85.83 o 
   9  15   8      169.25      175.33     56.80 o 
  -1  16   8      161.38      130.66     59.04 o 
   0  16   8      106.98      116.00     40.71 o 
   1  16   8      306.36      343.91     70.36 o 
   2  16   8        0.03       17.67     25.61 o 
   3  16   8      483.96      486.34     63.75 o 
   4  16   8      175.58      167.36     74.08 o 
   5  16   8      374.37      354.96     60.96 o 
   6  16   8      425.14      480.43     79.27 o 
   7  16   8        7.07      -16.05     46.20 o 
   8  16   8      395.31      208.02     59.53 o 
   0  17   8       47.45      117.50     43.29 o 
   1  17   8      118.47      193.81     46.17 o 
   2  17   8        3.77       -7.24     53.85 o 
   3  17   8      218.86      106.90     55.76 o 
   4  17   8      133.90      104.19     52.21 o 
   5  17   8      155.97       85.86     44.93 o 
   6  17   8      254.07      398.91     66.88 o 
   7  17   8        0.48       -3.59     41.02 o 
   2  18   8        1.38      -31.16     53.03 o 
   3  18   8      186.51      171.66     74.35 o 
   4  18   8       39.60      -40.46     54.67 o 
  -1 -11   9      427.00      548.34    108.79 o 
   0 -11   9        5.46      -30.61     54.12 o 
  -4 -10   9      253.43      207.20     72.16 o 
  -3 -10   9      322.70      355.41     62.00 o 
  -2 -10   9       34.81        8.68     34.24 o 
  -1 -10   9      638.40      675.12     61.57 o 
   0 -10   9        3.99       -2.35     26.20 o 
   1 -10   9      155.19      121.08     42.58 o 
   2 -10   9      262.48      294.18     56.25 o 
   3 -10   9       19.16       32.04     35.34 o 
  -5  -9   9       95.08       93.82     33.24 o 
  -4  -9   9      212.74      238.56     52.42 o 
  -3  -9   9      124.90       82.70     35.93 o 
  -2  -9   9       62.99       65.92     34.30 o 
  -1  -9   9      404.35      461.07     50.97 o 
   0  -9   9        3.18       -0.94     22.89 o 
   1  -9   9      413.70      278.13     50.18 o 
   2  -9   9      230.45      273.86     51.52 o 
   3  -9   9       98.36      118.27     65.33 o 
   4  -9   9      325.21      495.51     63.95 o 
   5  -9   9        5.80        9.98     35.06 o 
  -6  -8   9      464.23      664.15     87.11 o 
  -5  -8   9      184.64      210.66     44.11 o 
  -4  -8   9      180.83      114.21     43.32 o 
  -3  -8   9      340.34      319.08     45.15 o 
  -2  -8   9       98.68       91.76     35.76 o 
  -1  -8   9      536.34      565.20     51.97 o 
   0  -8   9       62.35       22.65     31.50 o 
   1  -8   9      570.22      620.65     64.66 o 
   2  -8   9      230.30      237.96     45.02 o 
   3  -8   9       63.42       29.96     30.73 o 
   4  -8   9      339.77      345.90     88.29 o 
   5  -8   9        0.19        4.95     32.46 o 
   6  -8   9      632.08      765.27     78.47 o 
  -6  -7   9      597.21      535.24     59.81 o 
  -5  -7   9      138.55      124.19     30.77 o 
  -4  -7   9      460.28      496.21     45.11 o 
  -3  -7   9      426.11      527.73     83.54 o 
  -2  -7   9      102.41       87.17     30.05 o 
  -1  -7   9      762.90      784.82     56.13 o 
   0  -7   9      143.15      162.70     38.43 o 
   1  -7   9      808.17      826.34     76.81 o 
   2  -7   9      365.25      368.75     49.86 o 
   3  -7   9      237.42      238.80     45.44 o 
   4  -7   9      444.71      392.98     91.84 o 
   5  -7   9        0.01        1.25     32.53 o 
   6  -7   9      540.37      494.09     62.39 o 
   7  -7   9      325.59      297.94     55.00 o 
  -7  -6   9       64.62       71.32     37.52 o 
  -6  -6   9      573.24      627.93     63.86 o 
  -5  -6   9       98.24       69.78     24.75 o 
  -4  -6   9      829.53      878.69     52.92 o 
  -3  -6   9      709.30      737.65     54.52 o 
  -2  -6   9      341.08      309.43     38.90 o 
  -1  -6   9     1036.92     1110.03     61.10 o 
   0  -6   9      100.42       95.22     80.91 o 
   1  -6   9      726.18      693.36     60.66 o 
   2  -6   9      553.25      569.86    100.32 o 
   3  -6   9      162.27      128.12     33.16 o 
   4  -6   9      545.15      576.41     64.24 o 
   5  -6   9       17.57      -17.55     25.50 o 
   6  -6   9      731.33      628.18     65.71 o 
   7  -6   9      192.99      227.38     48.70 o 
   8  -6   9      457.23      424.24     62.95 o 
  -7  -5   9       48.65       99.78     37.72 o 
  -6  -5   9      629.90      745.18    135.29 o 
  -5  -5   9       44.07       19.20     28.88 o 
  -4  -5   9      672.36      705.48     47.51 o 
  -3  -5   9      404.61      415.51     42.00 o 
  -2  -5   9      109.42      154.94     29.39 o 
  -1  -5   9      903.31      987.00     55.85 o 
   0  -5   9        9.32      -16.08     21.22 o 
   1  -5   9     2095.27     2116.92    113.71 o 
   2  -5   9      137.07      202.14     37.40 o 
   3  -5   9      626.55      515.39    112.35 o 
   4  -5   9     1416.31     1328.57     75.86 o 
   5  -5   9        6.95        5.17     28.70 o 
   6  -5   9      360.48      415.53     53.58 o 
   7  -5   9       63.56       30.37     33.35 o 
   8  -5   9      274.73      255.99     50.70 o 
  -8  -4   9      192.63      274.04     51.86 o 
  -7  -4   9       49.30       59.32     33.75 o 
  -6  -4   9      671.75      670.40     62.78 o 
  -5  -4   9        2.67       -0.92     24.99 o 
  -4  -4   9     1024.09      974.03     56.50 o 
  -3  -4   9      255.92      297.66     41.19 o 
  -2  -4   9      232.88      281.78     34.22 o 
  -1  -4   9     2955.13     3002.72     85.95 o 
   0  -4   9      128.69      128.86     32.36 o 
   1  -4   9     1079.94     1057.34     65.42 o 
   2  -4   9      884.27      959.64     86.65 o 
   3  -4   9      529.70      529.98     51.48 o 
   4  -4   9     3424.25     3479.72    170.57 o 
   5  -4   9      306.91      238.61     39.59 o 
   6  -4   9      365.09      334.93     47.93 o 
   7  -4   9      116.29      151.11     38.78 o 
   8  -4   9      143.74      105.35     39.91 o 
   9  -4   9      404.84      340.32     57.71 o 
  -8  -3   9      302.54      273.00     50.16 o 
  -7  -3   9       77.84       91.11     36.59 o 
  -6  -3   9      946.48     1090.75     74.22 o 
  -5  -3   9        0.73       12.81     23.29 o 
  -4  -3   9      768.68      848.86     90.63 o 
  -3  -3   9      481.68      507.03     53.03 o 
  -2  -3   9      551.89      593.14     56.45 o 
  -1  -3   9     2682.96     2642.91     77.64 o 
   0  -3   9       78.01       69.49     21.28 o 
   1  -3   9     1120.81     1219.62     63.77 o 
   2  -3   9      395.24      409.77     44.26 o 
   3  -3   9     1038.54      936.63     60.73 o 
   4  -3   9     2650.06     2531.20    138.86 o 
   5  -3   9       15.21      -19.14     19.14 o 
   6  -3   9     1837.06     1706.00     83.88 o 
   7  -3   9      328.19      258.96     56.04 o 
   8  -3   9      259.94      349.73     51.73 o 
   9  -3   9      656.19      905.36     79.36 o 
  -8  -2   9      284.96      260.80     48.96 o 
  -7  -2   9        7.98      -14.88     28.71 o 
  -6  -2   9      656.43      703.22     61.86 o 
  -5  -2   9       19.03       -7.26     21.98 o 
  -4  -2   9     1291.64     1191.08     65.46 o 
  -3  -2   9      220.25      210.58     26.75 o 
  -2  -2   9     1783.61     1704.59     61.84 o 
  -1  -2   9     2243.87     2169.49     67.43 o 
   0  -2   9        0.09      -12.85     16.04 o 
   1  -2   9     2380.35     2490.26     67.72 o 
   2  -2   9       43.01       29.94     20.10 o 
   3  -2   9      680.45      678.61     50.57 o 
   4  -2   9     1431.55     1464.39     69.04 o 
   5  -2   9      753.89      833.34     60.17 o 
   6  -2   9     3232.35     2959.43    109.71 o 
   7  -2   9      177.13      162.32     37.35 o 
   8  -2   9      325.28      267.57     44.84 o 
   9  -2   9      637.98      571.55     75.44 o 
  10  -2   9       14.77      -25.02     35.16 o 
  -8  -1   9      200.53      173.29     70.09 o 
  -7  -1   9      122.05      144.88     37.51 o 
  -6  -1   9      306.98      292.45     42.63 o 
  -5  -1   9        9.23       -3.05     20.92 o 
  -4  -1   9     1638.57     1709.18     73.47 o 
  -3  -1   9      491.16      557.14     41.51 o 
  -2  -1   9      850.55      766.71     38.50 o 
  -1  -1   9     1356.02     1378.88     51.70 o 
   0  -1   9       18.73       27.07     15.19 o 
   1  -1   9     2543.90     2601.87     68.01 o 
   2  -1   9      941.82      943.48     39.64 o 
   3  -1   9      373.63      406.01     60.41 o 
   4  -1   9      745.59      684.35     50.21 o 
   5  -1   9      219.88      191.69     33.99 o 
   6  -1   9     2912.92     2892.64    105.68 o 
   7  -1   9      222.01      240.14     44.83 o 
   8  -1   9      591.18      589.77    179.32 o 
   9  -1   9     1183.30     1283.15     86.91 o 
  10  -1   9       11.35       42.35     34.87 o 
  -8   0   9      236.24      268.62     48.43 o 
  -7   0   9      172.39      126.95     36.64 o 
  -6   0   9      422.00      430.89     81.16 o 
  -5   0   9        0.12       -6.71     20.70 o 
  -4   0   9     3118.22     3012.13     96.30 o 
  -3   0   9      904.25      805.07     50.82 o 
  -2   0   9     1016.76     1061.15     42.77 o 
  -1   0   9      572.01      634.32     36.76 o 
   0   0   9        1.71       -7.76     11.38 o 
   1   0   9     3209.96     3238.70     75.72 o 
   2   0   9     1164.67     1103.36     40.62 o 
   3   0   9      647.43      625.24     62.87 o 
   4   0   9     1569.44     1521.30     65.99 o 
   5   0   9       37.95        8.19     38.54 o 
   6   0   9     2008.56     2003.52    139.41 o 
   7   0   9      468.90      523.23     52.46 o 
   8   0   9     2423.98     2549.04    107.45 o 
   9   0   9     1209.44     1237.85     83.92 o 
  10   0   9       49.71       10.92     32.19 o 
  11   0   9      642.81      768.11    114.81 o 
  -9   1   9      306.56      229.55     65.66 o 
  -8   1   9      295.43      256.07     42.14 o 
  -7   1   9      186.36      123.76     36.58 o 
  -6   1   9      611.73      635.29     58.20 o 
  -5   1   9      135.45      100.67     36.87 o 
  -4   1   9     1211.52     1264.75     64.26 o 
  -3   1   9     1390.96     1402.33     61.12 o 
  -2   1   9      551.84      556.34     31.59 o 
  -1   1   9      397.77      379.75     26.17 o 
   0   1   9      136.66      144.20     20.37 o 
   1   1   9     2832.68     2889.70     69.88 o 
   2   1   9      225.06      224.89     21.96 o 
   3   1   9     3401.71     3551.73     78.18 o 
   4   1   9      686.98      644.15     67.52 o 
   5   1   9      103.60       79.71     41.55 o 
   6   1   9     1703.01     1556.66     85.56 o 
   7   1   9        2.18       16.57     22.32 o 
   8   1   9     2494.28     2440.96    102.75 o 
   9   1   9      331.42      375.04     52.96 o 
  10   1   9       37.19       38.68     40.46 o 
  11   1   9      719.32      834.32     81.91 o 
  -8   2   9      190.23      196.65     36.78 o 
  -7   2   9      522.90      460.55     45.44 o 
  -6   2   9     1227.92     1091.30     60.19 o 
  -5   2   9       97.61       70.02     27.38 o 
  -4   2   9     1749.41     1721.77     71.00 o 
  -3   2   9      368.04      357.75     37.21 o 
  -2   2   9      991.82      922.82     46.56 o 
  -1   2   9     1658.89     1685.83     41.69 o 
   0   2   9      105.85      103.20     14.00 o 
   1   2   9     4784.48     4934.60     88.30 o 
   2   2   9     1344.33     1446.63     46.27 o 
   3   2   9     2338.69     2492.83     63.11 o 
   4   2   9     1683.41     1665.54     52.23 o 
   5   2   9       33.76       67.37     21.51 o 
   6   2   9     2784.33     2756.47    100.59 o 
   7   2   9       87.44       59.23     26.04 o 
   8   2   9     1382.50     1394.87    118.36 o 
   9   2   9      964.71      830.14     70.21 o 
  10   2   9      251.08      185.64     44.37 o 
  11   2   9      759.67      691.79     85.77 o 
  -8   3   9       15.86      -12.64     25.32 o 
  -7   3   9      657.05      657.82     53.09 o 
  -6   3   9     1546.33     1458.60     67.77 o 
  -5   3   9       72.48       53.70     25.29 o 
  -4   3   9     1183.75     1127.50     53.10 o 
  -3   3   9      129.83      127.98     21.95 o 
  -2   3   9      726.88      809.13    102.42 o 
  -1   3   9     1165.25     1211.49     49.37 o 
   0   3   9      654.47      689.47     23.57 o 
   1   3   9     2756.96     2755.46     54.38 o 
   2   3   9      465.55      472.09     20.37 o 
   3   3   9     1125.35     1057.94     40.11 o 
   4   3   9     2050.56     2051.22     88.79 o 
   5   3   9      104.90      105.02     19.61 o 
   6   3   9     2856.72     2753.65     95.10 o 
   7   3   9      142.74      118.02     76.54 o 
   8   3   9      718.59      697.86    102.23 o 
   9   3   9      380.75      399.63     83.37 o 
  10   3   9      337.40      364.40    118.09 o 
  11   3   9      836.21      876.35    159.91 o 
  -8   4   9       98.20       80.89     30.73 o 
  -7   4   9      161.52      149.12     36.97 o 
  -6   4   9      899.81      982.53     57.43 o 
  -5   4   9       50.67       38.12     20.16 o 
  -4   4   9      801.67      843.83     46.70 o 
  -3   4   9     1048.19     1105.90     50.90 o 
  -2   4   9      944.49     1030.29     42.35 o 
  -1   4   9     2387.00     2473.39     50.40 o 
   0   4   9       17.09       16.91      9.01 o 
   1   4   9     5347.60     5366.92     70.29 o 
   2   4   9      566.69      624.49     24.34 o 
   3   4   9     1059.91     1171.33     53.66 o 
   4   4   9     2176.57     2084.82     52.78 o 
   5   4   9      229.31      254.57     23.99 o 
   6   4   9     3300.88     3522.69    122.36 o 
   7   4   9      154.59      147.52     27.78 o 
   8   4   9      750.34      880.41    110.71 o 
   9   4   9      193.19      159.19     45.61 o 
  10   4   9      541.73      512.99     81.73 o 
  11   4   9     1078.35     1068.79    101.06 o 
  -8   5   9      131.33      133.55     33.13 o 
  -7   5   9      270.32      281.76     37.64 o 
  -6   5   9      394.47      368.12     38.99 o 
  -5   5   9      172.04      138.04     27.26 o 
  -4   5   9     2234.10     2113.02     90.27 o 
  -3   5   9      132.01       91.70     31.37 o 
  -2   5   9     1756.04     1728.88     53.66 o 
  -1   5   9     1408.12     1441.28     45.18 o 
   0   5   9      112.20      101.08     12.25 o 
   1   5   9     3436.03     3574.17     61.43 o 
   2   5   9      522.50      508.85     19.32 o 
   3   5   9     2232.28     2096.96     46.40 o 
   4   5   9     2676.01     2564.69     77.15 o 
   5   5   9      487.37      429.12     30.55 o 
   6   5   9     4115.87     4362.08    208.29 o 
   7   5   9       33.03       70.08     29.93 o 
   8   5   9     1107.25     1150.04     88.82 o 
   9   5   9      370.02      368.24     61.20 o 
  10   5   9      327.50      295.88     60.99 o 
  11   5   9     1233.96     1514.25    115.76 o 
  12   5   9        2.23       -6.56     61.78 o 
  -8   6   9       76.12      110.51     34.30 o 
  -7   6   9      218.71      265.73     38.67 o 
  -6   6   9      225.88      263.48     34.84 o 
  -5   6   9      210.68      193.38     29.12 o 
  -4   6   9     1287.10     1273.28     54.68 o 
  -3   6   9        4.60        2.99     14.81 o 
  -2   6   9     2438.19     2436.38     64.03 o 
  -1   6   9     1322.54     1371.89     44.67 o 
   0   6   9      528.14      574.02     22.65 o 
   1   6   9     3394.27     3664.07     55.63 o 
   2   6   9      304.16      334.13     20.80 o 
   3   6   9     2387.72     2497.42     59.62 o 
   4   6   9     3543.36     3581.53    114.20 o 
   5   6   9       44.84       70.55     26.26 o 
   6   6   9     2579.64     2475.98    153.62 o 
   7   6   9      177.72      199.00     59.04 o 
   8   6   9     1896.32     2002.00    149.25 o 
   9   6   9      500.13      446.65     96.22 o 
  10   6   9      359.83      302.35     58.54 o 
  11   6   9      757.16      791.75    155.81 o 
  12   6   9       18.02       -7.23     47.12 o 
  -8   7   9       99.02       32.44     36.15 o 
  -7   7   9      233.34      268.34     46.48 o 
  -6   7   9      261.69      170.14     31.56 o 
  -5   7   9       20.84      -11.02     18.00 o 
  -4   7   9      839.78      845.84     57.49 o 
  -3   7   9      143.93      150.63     32.36 o 
  -2   7   9     1802.91     1953.37     60.92 o 
  -1   7   9     1429.62     1402.91     45.97 o 
   0   7   9        4.08        4.52     10.47 o 
   1   7   9      951.83      927.89     33.63 o 
   2   7   9      337.42      412.80     28.49 o 
   3   7   9     4461.50     4526.94     94.33 o 
   4   7   9     1330.91     1183.28     51.10 o 
   5   7   9     1108.18     1111.60     69.90 o 
   6   7   9     1001.14      968.74    107.70 o 
   7   7   9       22.44      108.79     46.47 o 
   8   7   9     2570.29     2706.69    176.04 o 
   9   7   9      262.90      108.79     60.14 o 
  10   7   9      345.90      287.02     84.74 o 
  11   7   9      595.54      502.41    112.62 o 
  12   7   9        4.03        1.09     64.51 o 
  -7   8   9      240.74      299.74     40.29 o 
  -6   8   9      229.60      265.64     34.83 o 
  -5   8   9        4.59       -1.42     20.15 o 
  -4   8   9      675.68      725.43     45.28 o 
  -3   8   9       80.02       62.11     23.93 o 
  -2   8   9     2220.55     2338.85     67.86 o 
  -1   8   9     1046.90     1126.49     43.67 o 
   0   8   9       72.83       61.00     13.51 o 
   1   8   9      169.80      170.26     22.17 o 
   2   8   9       99.40       43.15     15.62 o 
   3   8   9     4134.66     3999.98     90.49 o 
   4   8   9      164.27      165.83     23.00 o 
   5   8   9      576.42      618.22     40.80 o 
   6   8   9     3923.44     4157.07    200.09 o 
   7   8   9      170.68      280.45     68.88 o 
   8   8   9     2644.18     2635.62    170.57 o 
   9   8   9      737.29      685.56    107.15 o 
  10   8   9      353.61      240.55     79.27 o 
  11   8   9      496.66      609.02    118.09 o 
  -7   9   9      200.93      182.22     38.36 o 
  -6   9   9      261.91      274.11     40.29 o 
  -5   9   9      115.88      122.68     27.45 o 
  -4   9   9      493.61      480.24     40.40 o 
  -3   9   9        3.74       -0.31     16.77 o 
  -2   9   9     1548.37     1614.79     54.92 o 
  -1   9   9      900.08      976.27     42.10 o 
   0   9   9        4.57        3.72     14.27 o 
   1   9   9     1548.54     1496.96     53.06 o 
   2   9   9      285.10      369.33     33.45 o 
   3   9   9     1848.52     1767.52     59.29 o 
   4   9   9      967.03      890.05     73.31 o 
   5   9   9     1178.24     1185.86     58.52 o 
   6   9   9     2885.43     2882.18    165.10 o 
   7   9   9       98.59      127.38     53.03 o 
   8   9   9     1857.57     1874.07    156.35 o 
   9   9   9      742.18     1064.96    130.11 o 
  10   9   9      524.18      428.61     97.31 o 
  11   9   9      367.84      411.11     97.86 o 
  -6  10   9      298.98      326.77     42.99 o 
  -5  10   9      110.25      108.32     25.42 o 
  -4  10   9      564.11      580.51     40.92 o 
  -3  10   9      132.95       56.19     23.68 o 
  -2  10   9      884.16      930.83     41.31 o 
  -1  10   9      713.20      724.87     54.29 o 
   0  10   9      578.69      584.12     63.97 o 
   1  10   9     1744.64     1769.88     93.86 o 
   2  10   9       13.69       15.55     15.50 o 
   3  10   9     1316.63     1227.16     52.34 o 
   4  10   9      529.07      492.03     39.05 o 
   5  10   9     1239.51     1185.49    109.59 o 
   6  10   9      767.82      920.50     67.25 o 
   7  10   9      142.04      156.90     55.76 o 
   8  10   9     1709.77     1805.73    153.07 o 
   9  10   9      136.73      161.28     66.70 o 
  10  10   9      583.63      712.89    115.35 o 
  11  10   9      307.81      278.27     92.94 o 
  -6  11   9      281.87      323.29     44.31 o 
  -5  11   9       55.50       30.41     26.92 o 
  -4  11   9      372.23      398.11     35.34 o 
  -3  11   9      110.31       91.73     23.93 o 
  -2  11   9       32.51       20.36     23.25 o 
  -1  11   9      117.98       92.28     29.01 o 
   0  11   9      408.89      442.36     36.98 o 
   1  11   9     1176.45     1199.62     92.61 o 
   2  11   9       14.73        6.37     15.70 o 
   3  11   9     1104.47     1051.27     79.00 o 
   4  11   9     1239.13     1278.67     58.59 o 
   5  11   9       93.82       62.91     23.37 o 
   6  11   9      777.75     1025.78    110.98 o 
   7  11   9       14.53       36.08     44.83 o 
   8  11   9      996.15     1132.21    127.93 o 
   9  11   9      176.91      203.92     73.26 o 
  10  11   9      390.12      320.91     92.94 o 
  11  11   9      519.37      625.97    121.91 o 
  -5  12   9       93.49      104.50     32.66 o 
  -4  12   9      480.90      695.46     70.24 o 
  -3  12   9        3.52       -3.33     25.43 o 
  -2  12   9      373.29      343.79     47.35 o 
  -1  12   9      176.44      193.01    103.05 o 
   0  12   9      913.93      930.93     52.05 o 
   1  12   9     1669.35     1759.93     99.84 o 
   2  12   9       23.77       39.07     20.02 o 
   3  12   9     1335.87     1276.22     58.85 o 
   4  12   9     1815.97     1744.63    106.15 o 
   5  12   9      179.03      241.81     41.40 o 
   6  12   9     1314.60     1287.48     81.40 o 
   7  12   9        8.68       -9.63     27.70 o 
   8  12   9     1030.36      976.94    122.46 o 
   9  12   9       95.89       55.22     55.22 o 
  10  12   9      311.11      436.26     95.67 o 
  11  12   9      635.15      729.29    127.93 o 
  -4  13   9      306.89      317.63     70.52 o 
  -3  13   9       11.62       15.22     29.53 o 
  -2  13   9      192.94      245.08     59.04 o 
  -1  13   9      420.62      484.69     54.23 o 
   0  13   9      186.85      228.25     32.92 o 
   1  13   9      915.65      954.35     67.86 o 
   2  13   9       31.83       23.47     21.58 o 
   3  13   9      714.88      755.65     69.87 o 
   4  13   9      345.68      311.50     42.88 o 
   5  13   9      490.09      433.45     54.33 o 
   6  13   9      734.33      838.91     71.65 o 
   7  13   9      119.76       87.46     35.33 o 
   8  13   9      557.45      404.55     88.02 o 
   9  13   9       88.86       41.55     53.58 o 
  10  13   9      266.62      156.90     76.54 o 
  -3  14   9        2.28       -2.19     43.74 o 
  -2  14   9      420.75      376.26     53.63 o 
  -1  14   9      358.28      306.05     47.32 o 
   0  14   9      279.54      325.58     39.97 o 
   1  14   9      452.84      451.99     44.39 o 
   2  14   9       31.31       11.31     21.95 o 
   3  14   9      838.92      874.39     94.38 o 
   4  14   9      190.28      144.50     31.67 o 
   5  14   9      498.22      607.89     69.70 o 
   6  14   9      735.29      777.88     72.26 o 
   7  14   9       20.15      -14.29     32.75 o 
   8  14   9      644.69      602.99     72.95 o 
   9  14   9      155.52       83.64     68.88 o 
  10  14   9      350.58      401.27    102.78 o 
  -2  15   9      523.16      567.47     91.30 o 
  -1  15   9      111.06      165.86     42.49 o 
   0  15   9       56.80       41.33     26.42 o 
   1  15   9      273.34      343.34     42.44 o 
   2  15   9       20.10        5.08     23.73 o 
   3  15   9      448.67      566.08     52.79 o 
   4  15   9      164.22      221.86     47.92 o 
   5  15   9      272.56      211.65     47.34 o 
   6  15   9      647.12      716.68     74.19 o 
   7  15   9        0.16       -8.75     34.79 o 
   8  15   9      620.57      686.61     79.04 o 
   9  15   9       81.01       75.44     68.88 o 
  -1  16   9      126.33       63.96     49.20 o 
   0  16   9       39.63       36.33     44.01 o 
   1  16   9      477.14      513.30     52.88 o 
   2  16   9        8.95       17.74     27.13 o 
   3  16   9      506.65      526.83     57.43 o 
   4  16   9      128.40       59.39     69.43 o 
   5  16   9      586.97      731.79    139.41 o 
   6  16   9      451.05      544.81     71.05 o 
   7  16   9        7.20       55.22     43.30 o 
   8  16   9      420.03      357.97     66.58 o 
   0  17   9      116.92      173.30     66.70 o 
   1  17   9      255.62      191.95     41.11 o 
   2  17   9        0.05       22.27     30.39 o 
   3  17   9      252.09      283.58     53.70 o 
   4  17   9       94.15       72.38     42.05 o 
   5  17   9      277.54      389.07     65.91 o 
   6  17   9      277.26      255.46     56.90 o 
   7  17   9        5.90        7.55     44.25 o 
   3  18   9      230.43      212.12     79.82 o 
   4  18   9       24.25       33.35     59.59 o 
  -1 -10  10      419.18      485.01     72.00 o 
   0 -10  10       16.21       -6.64     33.16 o 
   1 -10  10      223.66      128.70     60.14 o 
  -3  -9  10      223.99      182.60     49.71 o 
  -2  -9  10       86.37       81.94     41.07 o 
  -1  -9  10      336.41      357.31     59.53 o 
   0  -9  10        0.40       16.75     33.36 o 
   1  -9  10      198.05      215.85     48.70 o 
   2  -9  10      230.79      207.36     61.50 o 
   3  -9  10      100.76      134.43     43.25 o 
   4  -9  10      241.38      267.33     85.28 o 
  -5  -8  10        0.06       -9.19     26.92 o 
  -4  -8  10      397.64      503.05     57.71 o 
  -3  -8  10       48.97       13.08     31.10 o 
  -2  -8  10      136.36      150.56     78.72 o 
  -1  -8  10      416.92      655.48     71.45 o 
   0  -8  10       20.20       21.15     32.96 o 
   1  -8  10      786.83      842.07     76.57 o 
   2  -8  10      125.86       48.49     43.46 o 
   3  -8  10      216.84      208.07     46.70 o 
   4  -8  10      339.17      377.15     57.21 o 
   5  -8  10       38.43        5.18     31.32 o 
  -5  -7  10        2.14        6.67     32.33 o 
  -4  -7  10      350.37      310.26     39.95 o 
  -3  -7  10      213.64      196.56     45.11 o 
  -2  -7  10      129.16      169.40     41.49 o 
  -1  -7  10      475.44      556.44     63.93 o 
   0  -7  10       15.96      -10.53     25.27 o 
   1  -7  10      929.38      941.58     75.04 o 
   2  -7  10      165.81      146.30     38.84 o 
   3  -7  10      233.47      266.37     47.79 o 
   4  -7  10      401.97      390.39     56.86 o 
   5  -7  10       19.86        5.37     28.21 o 
   6  -7  10      555.02      357.56     59.51 o 
  -6  -6  10      544.00      646.59     66.83 o 
  -5  -6  10       45.18       50.73     30.25 o 
  -4  -6  10      871.24      860.52     96.03 o 
  -3  -6  10      154.33      111.24     28.70 o 
  -2  -6  10      177.24      170.18     42.11 o 
  -1  -6  10      310.79      422.52     55.42 o 
   0  -6  10       13.03       42.79     36.63 o 
   1  -6  10      586.09      589.20     60.84 o 
   2  -6  10       89.22      152.25     38.65 o 
   3  -6  10      388.05      274.37     45.60 o 
   4  -6  10      568.46      600.87     68.61 o 
   5  -6  10        2.50       -1.96     26.48 o 
   6  -6  10      645.46      586.25    133.94 o 
   7  -6  10      127.06       47.15     51.39 o 
  -7  -5  10      191.26      149.67     52.09 o 
  -6  -5  10      446.43      588.91     63.17 o 
  -5  -5  10        4.29       -8.94     27.65 o 
  -4  -5  10      689.28      606.41     47.66 o 
  -3  -5  10      169.31      143.37     53.77 o 
  -2  -5  10      414.47      343.89     41.50 o 
  -1  -5  10      827.23      984.41     72.66 o 
   0  -5  10       43.69       31.98     26.67 o 
   1  -5  10     1315.75     1511.54    183.96 o 
   2  -5  10       58.88       38.36     33.35 o 
   3  -5  10      658.76      659.83     60.23 o 
   4  -5  10      732.90      766.35     64.43 o 
   5  -5  10        9.32      -22.42     22.42 o 
   6  -5  10     1042.75     1042.15    104.42 o 
   7  -5  10       97.28       60.14     72.44 o 
   8  -5  10      385.08      387.91     69.16 o 
  -7  -4  10      194.40      195.49     62.57 o 
  -6  -4  10      542.83      640.73     88.53 o 
  -5  -4  10       13.87       69.53     30.46 o 
  -4  -4  10      763.31      720.04     58.92 o 
  -3  -4  10       45.84       30.35     19.57 o 
  -2  -4  10      915.02     1093.63     69.78 o 
  -1  -4  10     1636.59     1521.26     62.88 o 
   0  -4  10        0.49       -1.19     21.78 o 
   1  -4  10     2450.50     2440.19    104.97 o 
   2  -4  10      716.11      930.68     66.05 o 
   3  -4  10      486.71      523.05     86.38 o 
   4  -4  10     1428.54     1395.97     77.74 o 
   5  -4  10      168.70      117.76     32.84 o 
   6  -4  10      944.64      849.30    117.27 o 
   7  -4  10        4.10       -8.49     25.09 o 
   8  -4  10      308.31      205.67     47.54 o 
  -7  -3  10      297.45      287.58     50.57 o 
  -6  -3  10      630.47      658.27     65.44 o 
  -5  -3  10       18.04      -14.65     25.61 o 
  -4  -3  10      738.11      749.55     58.27 o 
  -3  -3  10       32.33       28.19     18.23 o 
  -2  -3  10     1229.34     1276.58     59.45 o 
  -1  -3  10     1603.09     1675.77     81.27 o 
   0  -3  10      476.46      473.94     37.82 o 
   1  -3  10      748.43      592.17     51.91 o 
   2  -3  10      567.50      625.95    138.31 o 
   3  -3  10      121.87      104.14     48.93 o 
   4  -3  10      331.11      381.81     45.60 o 
   5  -3  10        7.29       -1.01     22.10 o 
   6  -3  10      858.53      845.46     67.26 o 
   7  -3  10       16.34       34.19     45.92 o 
   8  -3  10      500.89      648.45    103.33 o 
   9  -3  10      422.70      429.92     61.65 o 
  -8  -2  10      154.35      122.59     49.12 o 
  -7  -2  10      127.66      154.56     40.67 o 
  -6  -2  10      448.65      452.22     63.42 o 
  -5  -2  10       16.73      -17.21     23.19 o 
  -4  -2  10      508.78      581.71     52.52 o 
  -3  -2  10      313.09      279.03     30.49 o 
  -2  -2  10     1099.23     1162.85     49.89 o 
  -1  -2  10     1037.33     1013.72     50.36 o 
   0  -2  10        2.41        5.99     16.12 o 
   1  -2  10     2652.56     2649.07     96.44 o 
   2  -2  10      899.93      817.37     56.82 o 
   3  -2  10     1937.76     1800.73     79.20 o 
   4  -2  10     2908.77     2707.92     99.94 o 
   5  -2  10       76.92       78.93     28.95 o 
   6  -2  10     2138.52     2156.74     95.51 o 
   7  -2  10       68.97       88.51     40.46 o 
   8  -2  10      519.47      498.01     63.96 o 
   9  -2  10      523.04      680.89     70.12 o 
  10  -2  10       68.65       16.95     55.76 o 
  -8  -1  10       45.95       80.54     36.83 o 
  -7  -1  10      194.87      193.75     42.36 o 
  -6  -1  10      145.21      121.99     42.76 o 
  -5  -1  10      146.72      156.65     34.43 o 
  -4  -1  10     1450.14     1527.70     73.78 o 
  -3  -1  10      387.80      441.39     43.92 o 
  -2  -1  10     2086.58     2089.61     61.92 o 
  -1  -1  10     1788.20     1860.89     63.42 o 
   0  -1  10      220.38      241.43     27.77 o 
   1  -1  10     2778.88     2888.44    145.02 o 
   2  -1  10        2.10      -12.34     18.12 o 
   3  -1  10     2929.16     2743.62     96.17 o 
   4  -1  10     1785.75     1694.17    126.83 o 
   5  -1  10      345.51      350.22     43.10 o 
   6  -1  10     2372.36     2572.75    148.70 o 
   7  -1  10       46.30       63.96     27.83 o 
   8  -1  10      979.12     1026.42     76.92 o 
   9  -1  10      310.05      349.92     55.08 o 
  10  -1  10      117.19      102.60     42.88 o 
  -8   0  10      117.20      141.00     41.75 o 
  -7   0  10      317.45      375.77     53.50 o 
  -6   0  10      405.76      359.98     97.86 o 
  -5   0  10      114.82       80.23     29.28 o 
  -4   0  10     1841.69     1795.09    120.29 o 
  -3   0  10      266.49      286.63     36.44 o 
  -2   0  10      705.63      716.75     43.64 o 
  -1   0  10      443.98      465.33     31.46 o 
   0   0  10       29.85       26.42     16.08 o 
   1   0  10     1100.43     1130.98     45.14 o 
   2   0  10       11.05       -2.10     12.77 o 
   3   0  10     2253.55     2275.47    200.64 o 
   4   0  10      750.92      725.87     52.15 o 
   5   0  10      226.57      345.27     45.65 o 
   6   0  10     1528.86     1569.63     76.40 o 
   7   0  10      141.96       85.42     31.64 o 
   8   0  10     1212.99     1205.29     87.20 o 
   9   0  10      784.96      789.38    123.55 o 
  10   0  10      102.82       41.11     69.70 o 
  -8   1  10       86.84       37.98     42.45 o 
  -7   1  10      370.41      380.79     52.03 o 
  -6   1  10      209.40      216.34     40.91 o 
  -5   1  10       53.48       29.30     25.38 o 
  -4   1  10     1313.36     1322.38     66.93 o 
  -3   1  10      391.77      344.24     39.05 o 
  -2   1  10      820.50      876.20     71.89 o 
  -1   1  10      527.86      439.50     29.32 o 
   0   1  10      246.96      328.84     29.07 o 
   1   1  10     2884.85     2963.22     98.55 o 
   2   1  10      269.61      319.69     27.63 o 
   3   1  10     3439.46     3367.38     78.87 o 
   4   1  10     2132.72     1943.10    174.40 o 
   5   1  10      443.58      440.85     52.76 o 
   6   1  10     1650.83     1652.83    182.32 o 
   7   1  10       57.22       78.86     29.48 o 
   8   1  10     3190.93     3147.12    119.16 o 
   9   1  10      320.20      388.17     55.89 o 
  10   1  10      109.57      127.95     42.52 o 
  11   1  10      600.95      505.15    104.97 o 
  -8   2  10       98.73      123.70     35.85 o 
  -7   2  10      226.28      190.32     35.50 o 
  -6   2  10      273.74      284.29     36.55 o 
  -5   2  10       28.54       33.37     21.04 o 
  -4   2  10      922.47      866.82     58.45 o 
  -3   2  10      137.95      152.52     29.04 o 
  -2   2  10      675.04      613.74     43.15 o 
  -1   2  10      447.32      496.29     28.17 o 
   0   2  10      138.25      177.98     18.07 o 
   1   2  10     3781.25     4015.28     88.68 o 
   2   2  10      172.82      187.25     22.53 o 
   3   2  10     5596.67     5426.32    107.00 o 
   4   2  10      958.04      942.17     41.83 o 
   5   2  10      356.53      389.34     40.58 o 
   6   2  10     2144.41     2152.80    133.67 o 
   7   2  10        7.56       36.21     25.09 o 
   8   2  10     2048.08     2012.17     93.39 o 
   9   2  10      284.46      225.60     45.39 o 
  10   2  10      217.31      245.47     72.71 o 
  11   2  10      719.57      805.53     91.82 o 
  -8   3  10      146.61      157.06     37.37 o 
  -7   3  10      302.39      316.21     40.64 o 
  -6   3  10      730.43      773.87     54.92 o 
  -5   3  10       31.37        5.49     20.63 o 
  -4   3  10     1183.59     1170.81     55.55 o 
  -3   3  10       43.56       53.54     19.52 o 
  -2   3  10     1051.85     1102.90     45.37 o 
  -1   3  10     1361.63     1408.52     39.32 o 
   0   3  10      515.05      573.04     23.72 o 
   1   3  10     2183.49     2213.30     45.41 o 
   2   3  10       93.78       93.13     18.39 o 
   3   3  10     1779.42     1730.42     53.91 o 
   4   3  10     1136.79     1079.82     44.44 o 
   5   3  10      429.33      442.55     33.02 o 
   6   3  10     2938.58     3004.17    101.14 o 
   7   3  10        1.55       16.55     40.18 o 
   8   3  10      840.48      932.90     66.72 o 
   9   3  10      335.57      344.81     60.00 o 
  10   3  10      639.24      640.53    109.89 o 
  11   3  10      529.35      477.49     77.76 o 
  -8   4  10       47.67       25.38     28.21 o 
  -7   4  10      374.37      364.58     43.18 o 
  -6   4  10      831.68      800.02     54.87 o 
  -5   4  10      329.47      276.48     34.37 o 
  -4   4  10      583.59      597.11     42.74 o 
  -3   4  10       86.03       58.78     20.99 o 
  -2   4  10     1308.49     1230.91     47.59 o 
  -1   4  10      942.98      961.58     40.18 o 
   0   4  10      596.66      596.75     23.97 o 
   1   4  10     2446.30     2465.92     44.99 o 
   2   4  10      483.04      533.11     39.22 o 
   3   4  10     1445.15     1578.57     58.94 o 
   4   4  10     1369.59     1314.56     48.66 o 
   5   4  10     1293.72     1190.25     57.11 o 
   6   4  10     2718.63     2752.72     70.05 o 
   7   4  10        0.27       -1.00     25.75 o 
   8   4  10     1064.15     1056.98     88.34 o 
   9   4  10       96.36       98.02     42.49 o 
  10   4  10      579.52      501.34     72.74 o 
  11   4  10      490.24      559.08    126.01 o 
  -8   5  10        6.94       12.43     35.54 o 
  -7   5  10      180.83      172.01     37.64 o 
  -6   5  10      199.80      177.02     31.31 o 
  -5   5  10      176.82      146.41     29.86 o 
  -4   5  10      558.53      533.57     71.02 o 
  -3   5  10      249.92      252.58     28.49 o 
  -2   5  10      905.23      875.52     52.16 o 
  -1   5  10      773.75      756.69     36.42 o 
   0   5  10      367.27      327.82     19.16 o 
   1   5  10     4051.82     4177.83     61.93 o 
   2   5  10      247.34      225.44     15.39 o 
   3   5  10     1606.33     1614.51     56.38 o 
   4   5  10     1068.45     1053.76     39.71 o 
   5   5  10     1383.83     1403.56     60.91 o 
   6   5  10     2557.56     2598.20     86.48 o 
   7   5  10       10.76       30.72     28.50 o 
   8   5  10     1271.85     1295.97    123.83 o 
   9   5  10      261.63      258.77     55.81 o 
  10   5  10      391.73      481.93    135.03 o 
  11   5  10      740.91      767.90     91.98 o 
  -7   6  10      244.51      236.12     60.52 o 
  -6   6  10      280.41      258.60     39.37 o 
  -5   6  10      209.20      239.61     48.02 o 
  -4   6  10     1402.22     1369.12     84.51 o 
  -3   6  10       42.43       16.44     17.36 o 
  -2   6  10     1496.21     1487.06     52.13 o 
  -1   6  10     1141.29     1109.18     43.58 o 
   0   6  10      972.49     1070.81     30.20 o 
   1   6  10     2637.94     2670.87     54.12 o 
   2   6  10      291.12      311.49     20.02 o 
   3   6  10     1625.46     1690.31     63.58 o 
   4   6  10     1353.64     1247.95     76.26 o 
   5   6  10      621.05      700.74     58.80 o 
   6   6  10     2154.43     2167.74    142.14 o 
   7   6  10        0.02      -12.57     38.82 o 
   8   6  10     1487.58     1719.01    107.86 o 
   9   6  10      332.74      299.36     56.89 o 
  10   6  10      434.68      378.58     79.27 o 
  11   6  10      706.84      574.13     83.76 o 
  -7   7  10      211.54      170.94     36.18 o 
  -6   7  10      132.63      161.88     37.26 o 
  -5   7  10      164.96      174.54     32.43 o 
  -4   7  10      585.75      620.29     43.63 o 
  -3   7  10        1.32        8.48     17.07 o 
  -2   7  10     1829.67     1771.08     57.31 o 
  -1   7  10     1333.56     1404.67     55.71 o 
   0   7  10      272.83      275.23     21.12 o 
   1   7  10     2110.43     2168.32     47.92 o 
   2   7  10      390.83      401.07     29.10 o 
   3   7  10     1904.59     1872.69     57.14 o 
   4   7  10      759.74      766.93     58.41 o 
   5   7  10     1124.88      944.47     67.33 o 
   6   7  10      900.33      919.89     71.89 o 
   7   7  10        0.38      -11.48     39.36 o 
   8   7  10     2198.84     2162.18    159.09 o 
   9   7  10      264.66      166.20     66.70 o 
  10   7  10      540.67      439.54     99.50 o 
  11   7  10      490.55      424.46     74.63 o 
  -7   8  10      127.90      114.52     32.63 o 
  -6   8  10      169.43      203.65     35.05 o 
  -5   8  10        5.56       -7.80     21.29 o 
  -4   8  10      284.64      279.14     33.15 o 
  -3   8  10        0.59       -0.07     16.72 o 
  -2   8  10     1407.25     1422.12     53.00 o 
  -1   8  10      810.27      823.44     60.37 o 
   0   8  10      430.30      404.06     29.42 o 
   1   8  10     1011.87     1016.49     78.65 o 
   2   8  10       51.45       40.65     15.18 o 
   3   8  10     5494.10     5351.96    169.10 o 
   4   8  10      484.59      534.08     36.28 o 
   5   8  10     2288.19     2464.58    100.91 o 
   6   8  10     2129.55     2033.31    148.43 o 
   7   8  10        5.08        0.00     39.36 o 
   8   8  10     2373.61     2347.51    165.65 o 
   9   8  10      135.24      147.61     63.96 o 
  10   8  10      344.18      419.32     98.95 o 
  11   8  10      359.67      302.32     93.48 o 
  -7   9  10      162.28      162.79     48.66 o 
  -6   9  10      149.77      178.62     34.32 o 
  -5   9  10       48.26       64.61     24.28 o 
  -4   9  10      242.87      246.24     51.76 o 
  -3   9  10        6.16       -8.38     16.92 o 
  -2   9  10      956.77      924.97     46.16 o 
  -1   9  10      334.51      372.01     35.52 o 
   0   9  10      261.97      272.76     41.48 o 
   1   9  10      535.73      532.19     36.25 o 
   2   9  10       11.87       14.91     15.85 o 
   3   9  10     3105.17     2935.57     78.93 o 
   4   9  10      130.35      137.17     35.96 o 
   5   9  10      454.32      373.89     48.71 o 
   6   9  10     1895.86     1980.27     95.81 o 
   7   9  10      105.36       86.92     51.94 o 
   8   9  10      691.48      820.59    115.90 o 
   9   9  10      275.64      326.38     85.83 o 
  10   9  10      557.75      650.57    114.26 o 
  11   9  10      391.25      353.71     97.31 o 
  -6  10  10      234.88      211.72     39.76 o 
  -5  10  10       94.96       59.09     24.31 o 
  -4  10  10      694.41      711.54     48.66 o 
  -3  10  10       73.46       62.06     21.42 o 
  -2  10  10      632.27      632.95     46.74 o 
  -1  10  10      526.14      510.01     50.84 o 
   0  10  10      111.90      137.85     23.62 o 
   1  10  10     1124.62     1148.90     50.75 o 
   2  10  10        7.80        0.62     15.12 o 
   3  10  10     1630.27     1619.89     59.59 o 
   4  10  10      933.18      900.94     49.50 o 
   5  10  10     1947.97     1899.77    134.66 o 
   6  10  10     1888.93     1692.15     96.49 o 
   7  10  10       13.54      -22.96     36.63 o 
   8  10  10     1189.82     1288.01    134.49 o 
   9  10  10      104.91       42.64     55.22 o 
  10  10  10      686.84      721.09    120.82 o 
  11  10  10      353.69      334.58     95.12 o 
  -6  11  10      114.61       64.00     42.20 o 
  -5  11  10       86.43       76.48     25.53 o 
  -4  11  10      208.38      206.21     30.15 o 
  -3  11  10       47.43       39.00     26.79 o 
  -2  11  10      106.54      127.13     33.36 o 
  -1  11  10      226.27      166.27     34.15 o 
   0  11  10      704.93      746.94     60.99 o 
   1  11  10     1320.20     1400.21     57.77 o 
   2  11  10       89.12       72.21     24.47 o 
   3  11  10     1411.10     1479.06     59.42 o 
   4  11  10      444.92      507.81     41.65 o 
   5  11  10     1294.26     1212.66     61.37 o 
   6  11  10      707.67      739.13    101.69 o 
   7  11  10      262.49      209.93     65.06 o 
   8  11  10     1421.92     1356.90    141.59 o 
   9  11  10       96.80       96.77     62.32 o 
  10  11  10      449.38      543.96    109.34 o 
  11  11  10      248.68      179.32     79.82 o 
  -5  12  10       61.79       41.23     34.53 o 
  -4  12  10      354.29      385.96     61.78 o 
  -3  12  10        1.35        5.03     27.59 o 
  -2  12  10      336.62      326.27     47.89 o 
  -1  12  10       45.09       78.82     29.57 o 
   0  12  10      839.18      752.76     49.62 o 
   1  12  10     1023.21     1140.43     74.86 o 
   2  12  10        3.66        0.39     18.19 o 
   3  12  10      916.02      981.95     59.16 o 
   4  12  10      787.52      778.30     51.41 o 
   5  12  10      189.81      209.93     32.92 o 
   6  12  10      230.55      291.95     65.88 o 
   7  12  10      390.97      434.62     84.19 o 
   8  12  10     1035.75      959.45    123.01 o 
   9  12  10      109.35       54.67     57.40 o 
  10  12  10      254.45      132.85     78.18 o 
  -4  13  10      240.23      275.53     72.71 o 
  -3  13  10        0.54      -25.69     25.69 o 
  -2  13  10      229.03      163.23     41.39 o 
  -1  13  10      364.86      429.24     53.54 o 
   0  13  10      231.28      249.37     99.50 o 
   1  13  10      861.52      879.51     54.36 o 
   2  13  10       16.46       10.61     20.61 o 
   3  13  10      829.61     1031.68     58.62 o 
   4  13  10      584.17      637.18     50.10 o 
   5  13  10      126.06      169.21     32.48 o 
   6  13  10      356.93      391.11     54.79 o 
   7  13  10      177.44      156.90     59.59 o 
   8  13  10      703.31      684.46    113.17 o 
   9  13  10       46.00      170.02     68.88 o 
  10  13  10      297.18      235.63     85.28 o 
  -3  14  10        0.71       16.95     44.28 o 
  -2  14  10      346.98      410.80     56.67 o 
  -1  14  10      278.47      278.53     73.80 o 
   0  14  10      221.00      139.11     63.42 o 
   1  14  10      402.00      475.79     85.86 o 
   2  14  10       25.09       -0.45     20.69 o 
   3  14  10     1178.64     1135.67    134.05 o 
   4  14  10      212.93      191.12     34.68 o 
   5  14  10      864.44      924.38     62.81 o 
   6  14  10      735.65      738.60     81.18 o 
   7  14  10      134.65        9.84     44.83 o 
   8  14  10      444.91      532.48    100.59 o 
   9  14  10       22.48      -24.60     51.39 o 
  -2  15  10      418.20      366.83     73.80 o 
  -1  15  10      129.56      187.78     45.75 o 
   0  15  10      153.04      215.84     45.98 o 
   1  15  10      199.72      236.79     38.45 o 
   2  15  10        0.72        6.91     23.59 o 
   3  15  10      504.23      450.39     48.96 o 
   4  15  10        0.61        8.15     24.06 o 
   5  15  10      533.89      503.43    101.41 o 
   6  15  10      476.67      483.59     62.78 o 
   7  15  10       11.08       -0.04     76.26 o 
   8  15  10      403.76      423.69     95.67 o 
   9  15  10       33.62       18.04     61.78 o 
  -1  16  10       34.84      -17.49     42.64 o 
   0  16  10       99.86       45.37     39.00 o 
   1  16  10      404.25      430.91     49.84 o 
   2  16  10       11.57       33.83     30.91 o 
   3  16  10      409.69      385.89     48.05 o 
   4  16  10       13.89       24.62     28.03 o 
   5  16  10      529.57      483.34     65.70 o 
   6  16  10      389.80      436.23     73.26 o 
   7  16  10       27.46       87.59     45.80 o 
   8  16  10      435.84      290.84     84.19 o 
   1  17  10      351.38      438.10     52.59 o 
   2  17  10       11.62       10.90     29.11 o 
   3  17  10      292.72      272.10     46.26 o 
   4  17  10       55.22       23.50     71.07 o 
   5  17  10      403.04      392.20     85.56 o 
   6  17  10      168.45      126.79     50.45 o 
   7  17  10       59.88       67.79     63.42 o 
  -1  -9  11      251.45      247.01     56.31 o 
   0  -9  11       55.74       59.75     40.01 o 
   1  -9  11      259.18      250.30     53.72 o 
  -3  -8  11       66.89       60.52     41.82 o 
  -2  -8  11      120.88      121.97     43.89 o 
  -1  -8  11      148.64      158.17     59.04 o 
   0  -8  11        5.14       69.47     39.67 o 
   1  -8  11      395.98      352.55     58.52 o 
   2  -8  11       76.27      132.30     45.62 o 
   3  -8  11      316.81      203.92     48.70 o 
   4  -8  11      298.00      358.16     59.15 o 
  -4  -7  11      375.47      400.23     53.95 o 
  -3  -7  11       93.90      111.11     54.40 o 
  -2  -7  11      189.70      174.52     45.02 o 
  -1  -7  11      306.53      239.53     97.59 o 
   0  -7  11        8.02       11.38     34.17 o 
   1  -7  11      799.28      804.41    138.31 o 
   2  -7  11       49.00       18.89     53.58 o 
   3  -7  11      359.40      305.06     78.72 o 
   4  -7  11      285.73      337.84     88.29 o 
   5  -7  11       36.72       30.38     46.74 o 
  -5  -6  11       15.05       -0.48     32.97 o 
  -4  -6  11      364.54      372.64     41.88 o 
  -3  -6  11      114.12      141.87     44.07 o 
  -2  -6  11      264.28      269.97     50.04 o 
  -1  -6  11       88.70      142.96     41.17 o 
   0  -6  11        0.83      -18.69     27.30 o 
   1  -6  11      581.79      617.91     66.93 o 
   2  -6  11       42.84       23.10     31.50 o 
   3  -6  11      531.06      450.49     58.13 o 
   4  -6  11      277.92      255.86     48.12 o 
   5  -6  11      115.30      134.68     41.52 o 
   6  -6  11      685.09      645.31     70.59 o 
  -6  -5  11      160.30      126.66     42.87 o 
  -5  -5  11        3.88        1.45     28.92 o 
  -4  -5  11      197.36      110.04     34.64 o 
  -3  -5  11       57.97       44.10     23.02 o 
  -2  -5  11      241.13      237.37    107.15 o 
  -1  -5  11      279.89      319.31     50.62 o 
   0  -5  11      197.25      192.85     41.62 o 
   1  -5  11      860.09      885.76     80.36 o 
   2  -5  11       17.60       12.77     43.19 o 
   3  -5  11      685.43      706.91     64.94 o 
   4  -5  11      271.52      249.53     55.22 o 
   5  -5  11       22.88       -0.25     27.03 o 
   6  -5  11      689.26      563.69     64.93 o 
   7  -5  11       28.28       22.75     34.56 o 
  -6  -4  11      360.91      275.85     47.93 o 
  -5  -4  11        9.74        1.62     30.79 o 
  -4  -4  11      252.89      320.92     45.61 o 
  -3  -4  11       64.82       39.97     22.02 o 
  -2  -4  11      348.43      389.61     42.06 o 
  -1  -4  11      597.61      643.10    142.41 o 
   0  -4  11        0.77       14.78     26.52 o 
   1  -4  11     1053.33     1166.18     76.54 o 
   2  -4  11      316.09      274.05     42.81 o 
   3  -4  11      456.66      471.15     53.01 o 
   4  -4  11      667.10      615.12     60.62 o 
   5  -4  11      184.09      179.09     39.98 o 
   6  -4  11      732.83      708.96    124.37 o 
   7  -4  11        1.06       -3.23     29.76 o 
   8  -4  11      528.21      675.91     81.73 o 
  -7  -3  11      256.07      264.91     50.89 o 
  -6  -3  11      339.43      257.52     46.91 o 
  -5  -3  11       11.22        7.23     27.09 o 
  -4  -3  11      271.09      276.10     41.97 o 
  -3  -3  11       14.09      -11.58     17.63 o 
  -2  -3  11      466.14      402.16     42.06 o 
  -1  -3  11     1841.30     1837.74     70.79 o 
   0  -3  11      349.30      359.75     47.33 o 
   1  -3  11     1269.90     1209.46     98.95 o 
   2  -3  11      102.43      101.35     30.97 o 
   3  -3  11      275.26      321.10     60.41 o 
   4  -3  11      309.20      266.33     41.83 o 
   5  -3  11      564.63      560.24     56.30 o 
   6  -3  11      866.85      735.60     64.91 o 
   7  -3  11        1.08      -10.40     28.40 o 
   8  -3  11      637.56      609.46     68.31 o 
   9  -3  11      172.52      108.25     58.50 o 
  -7  -2  11      175.95      196.12     50.55 o 
  -6  -2  11      373.35      400.01     88.48 o 
  -5  -2  11      142.93      122.18     34.59 o 
  -4  -2  11      367.40      348.75     44.56 o 
  -3  -2  11        1.08       -3.71     20.83 o 
  -2  -2  11      582.95      530.39     38.49 o 
  -1  -2  11      838.18      931.55     56.69 o 
   0  -2  11      286.97      318.19     33.74 o 
   1  -2  11      937.14      984.33     79.00 o 
   2  -2  11      434.51      489.13     76.81 o 
   3  -2  11      542.65      662.95     84.19 o 
   4  -2  11      240.29      271.84     41.55 o 
   5  -2  11      409.18      348.85     46.98 o 
   6  -2  11      916.64      947.22     70.21 o 
   7  -2  11        2.30       12.80     26.15 o 
   8  -2  11      467.58      558.31     65.10 o 
   9  -2  11      283.59      305.91     57.60 o 
  -7  -1  11      157.92      138.29     40.97 o 
  -6  -1  11       55.85       19.57     30.39 o 
  -5  -1  11      114.19       91.37     31.89 o 
  -4  -1  11      463.67      521.61     51.85 o 
  -3  -1  11       88.72       74.23     32.57 o 
  -2  -1  11      502.07      448.17     35.34 o 
  -1  -1  11      419.86      402.41     36.76 o 
   0  -1  11       13.75       -3.26     16.48 o 
   1  -1  11     2990.58     3153.65     83.49 o 
   2  -1  11       25.85       -3.60     20.50 o 
   3  -1  11     1335.32     1424.21     71.49 o 
   4  -1  11     1338.66     1388.81     73.53 o 
   5  -1  11       76.37       49.56     25.05 o 
   6  -1  11      880.43      803.18     63.67 o 
   7  -1  11       15.13       13.00     28.54 o 
   8  -1  11      705.86      519.66     85.01 o 
   9  -1  11      188.80      139.00     42.56 o 
  10  -1  11      237.65      150.89     66.15 o 
  -7   0  11      189.94      172.29     43.60 o 
  -6   0  11      212.69      154.57     39.00 o 
  -5   0  11      130.01      118.77     32.13 o 
  -4   0  11     1556.20     1575.43     76.82 o 
  -3   0  11      140.06       89.81     27.00 o 
  -2   0  11      496.46      478.04     35.46 o 
  -1   0  11      357.72      329.29     30.00 o 
   0   0  11       53.73       20.25     17.21 o 
   1   0  11     1586.32     1596.87     57.13 o 
   2   0  11       29.43       39.06     17.68 o 
   3   0  11     4391.60     4459.01    129.64 o 
   4   0  11     2213.60     2402.20     92.09 o 
   5   0  11       97.17      202.38     45.10 o 
   6   0  11     1456.09     1360.06     74.95 o 
   7   0  11        0.04        1.19     22.21 o 
   8   0  11      871.17      739.67     66.70 o 
   9   0  11      182.26      234.35     48.07 o 
  10   0  11      316.69      314.54     56.05 o 
  -7   1  11      224.23      189.44     37.03 o 
  -6   1  11      108.66      123.39     52.48 o 
  -5   1  11       29.85       19.69     25.45 o 
  -4   1  11      866.36      899.63     62.78 o 
  -3   1  11       16.35       -9.73     20.31 o 
  -2   1  11     1341.56     1305.71    116.28 o 
  -1   1  11       62.65       70.09     18.67 o 
   0   1  11       30.26       -1.83     14.49 o 
   1   1  11      458.49      515.87     57.16 o 
   2   1  11      451.52      412.70     32.11 o 
   3   1  11     5194.64     4984.30    149.79 o 
   4   1  11      438.97      436.55     43.74 o 
   5   1  11      519.18      491.10     46.78 o 
   6   1  11     1290.59     1145.85     68.43 o 
   7   1  11       28.61       35.70     26.54 o 
   8   1  11     1151.53     1299.10     82.49 o 
   9   1  11       78.51       50.08     34.33 o 
  10   1  11      299.49      372.23     57.90 o 
  -7   2  11      234.63      186.52     36.87 o 
  -6   2  11       87.45       89.69     28.30 o 
  -5   2  11       33.30       27.61     23.07 o 
  -4   2  11      446.42      453.69     40.58 o 
  -3   2  11       17.09       15.96     17.24 o 
  -2   2  11     1224.71     1314.65     52.39 o 
  -1   2  11      336.61      384.73     26.02 o 
   0   2  11       57.14       15.51     13.79 o 
   1   2  11      682.47      708.82     39.57 o 
   2   2  11      332.39      305.56     30.40 o 
   3   2  11     3166.59     2899.81     90.10 o 
   4   2  11      180.41      204.33     33.40 o 
   5   2  11     1086.34      955.40     63.96 o 
   6   2  11     2039.87     1950.29     84.42 o 
   7   2  11       57.68       47.40     26.46 o 
   8   2  11     2164.98     2065.40     95.48 o 
   9   2  11       15.30       -0.22     29.35 o 
  10   2  11       94.85      116.99     63.96 o 
  11   2  11      397.46      371.21     88.56 o 
  -7   3  11      184.35      146.48     34.91 o 
  -6   3  11      135.80      113.95     31.66 o 
  -5   3  11       44.37       46.52     27.60 o 
  -4   3  11      343.45      352.36     36.37 o 
  -3   3  11       34.35        8.77     17.87 o 
  -2   3  11     1270.17     1343.43     52.30 o 
  -1   3  11      574.20      609.30     43.72 o 
   0   3  11      667.21      680.60     29.67 o 
   1   3  11     1515.27     1536.92     46.90 o 
   2   3  11      529.47      498.55     35.96 o 
   3   3  11     2133.12     2158.20     64.23 o 
   4   3  11      177.49      151.65     26.98 o 
   5   3  11      820.47      848.52     56.48 o 
   6   3  11     2099.46     2108.90    230.71 o 
   7   3  11        0.31      -20.36     20.36 o 
   8   3  11     1372.30     1273.25    130.11 o 
   9   3  11      316.76      184.24     66.15 o 
  10   3  11      377.88      300.60     72.98 o 
  11   3  11      475.22      480.80     78.93 o 
  -7   4  11      132.84      143.29     35.66 o 
  -6   4  11      284.28      217.68     36.30 o 
  -5   4  11      146.68      153.15     29.36 o 
  -4   4  11      460.24      435.58     43.95 o 
  -3   4  11       79.90       75.22     21.15 o 
  -2   4  11      878.88      975.68     46.40 o 
  -1   4  11      856.91      879.37     62.02 o 
   0   4  11     1991.09     2026.81     47.55 o 
   1   4  11      801.64      845.16     32.56 o 
   2   4  11      347.26      323.46     26.32 o 
   3   4  11      791.04      877.24     37.73 o 
   4   4  11      526.30      517.21     35.29 o 
   5   4  11     1536.22     1478.80     54.77 o 
   6   4  11      894.02      963.87     58.36 o 
   7   4  11      225.17      164.50     50.02 o 
   8   4  11     1481.36     1447.55    101.95 o 
   9   4  11      147.97      143.40     47.47 o 
  10   4  11      857.99      802.73     89.00 o 
  11   4  11      264.87      254.85     64.53 o 
  -7   5  11      216.79      174.75     37.06 o 
  -6   5  11      257.07      252.74     42.09 o 
  -5   5  11      266.53      271.26     42.45 o 
  -4   5  11      131.59      117.07     41.03 o 
  -3   5  11      215.42      224.48     27.98 o 
  -2   5  11      316.12      379.93     32.95 o 
  -1   5  11      725.24      763.50     38.57 o 
   0   5  11     1019.25     1003.13     34.44 o 
   1   5  11     1942.35     2032.87     42.10 o 
   2   5  11      155.61      127.22     20.60 o 
   3   5  11     1067.53     1065.05     41.56 o 
   4   5  11      909.46      776.43     42.14 o 
   5   5  11     1732.44     1824.28     70.14 o 
   6   5  11      494.15      462.90     45.65 o 
   7   5  11      192.99      155.32     72.44 o 
   8   5  11     1390.53     1374.90    185.33 o 
   9   5  11      310.18      210.17     60.41 o 
  10   5  11      501.54      530.07     79.41 o 
  11   5  11      322.19      309.81     69.04 o 
  -7   6  11      396.55      381.28     46.87 o 
  -6   6  11      163.07      157.06     34.96 o 
  -5   6  11      248.82      199.41     40.36 o 
  -4   6  11      587.22      542.62     43.53 o 
  -3   6  11       20.12        6.55     21.86 o 
  -2   6  11      894.31     1011.25     47.29 o 
  -1   6  11      601.86      583.64     37.64 o 
   0   6  11     1608.30     1713.64     50.86 o 
   1   6  11     2660.75     2630.69     53.91 o 
   2   6  11       21.37        8.21     13.05 o 
   3   6  11      652.56      703.62     45.49 o 
   4   6  11     1884.67     1809.01     68.07 o 
   5   6  11      785.30      837.77     83.83 o 
   6   6  11      905.39      818.66     56.49 o 
   7   6  11      235.33      215.38     49.75 o 
   8   6  11     1302.79     1270.74     98.93 o 
   9   6  11      308.99      383.93     67.92 o 
  10   6  11      441.17      447.87    120.55 o 
  11   6  11      407.99      369.91    134.21 o 
  -7   7  11      308.39      238.74     40.94 o 
  -6   7  11      140.47      105.50     29.28 o 
  -5   7  11      108.51       56.44     24.70 o 
  -4   7  11      618.78      591.01     48.54 o 
  -3   7  11       15.35        1.84     17.62 o 
  -2   7  11      369.25      366.79     32.96 o 
  -1   7  11      963.20      986.59     48.77 o 
   0   7  11      435.01      403.26     33.64 o 
   1   7  11     1884.12     1933.80     46.65 o 
   2   7  11        4.16        2.95     11.80 o 
   3   7  11      909.51      868.47     75.82 o 
   4   7  11      359.39      365.88     45.07 o 
   5   7  11      798.18      728.93     75.72 o 
   6   7  11      517.65      474.56     56.61 o 
   7   7  11      164.62      149.25     59.04 o 
   8   7  11     1146.95     1029.98    130.11 o 
   9   7  11      223.86      196.25     55.76 o 
  10   7  11      726.16      706.67    104.42 o 
  11   7  11      633.03      674.88    104.97 o 
  -6   8  11      117.26       96.54     31.85 o 
  -5   8  11      166.54      218.74     34.24 o 
  -4   8  11      624.55      643.28     46.71 o 
  -3   8  11        0.02        5.14     19.13 o 
  -2   8  11      925.87      941.35     47.05 o 
  -1   8  11      610.67      644.36     48.66 o 
   0   8  11      274.82      344.44     32.12 o 
   1   8  11     1330.22     1445.99     46.03 o 
   2   8  11        0.83       -1.37     13.55 o 
   3   8  11     2403.87     2418.53     94.71 o 
   4   8  11      575.07      690.01     75.99 o 
   5   8  11     2404.73     2479.14    103.50 o 
   6   8  11     2187.51     2061.84    106.61 o 
   7   8  11       28.53        6.01     40.46 o 
   8   8  11     1586.30     1391.34    145.42 o 
   9   8  11       18.92       19.68     51.94 o 
  10   8  11      627.90      893.85    138.31 o 
  11   8  11      394.25      464.63     78.63 o 
  -6   9  11       20.38      -14.88     25.40 o 
  -5   9  11      223.14      174.30     44.95 o 
  -4   9  11      270.86      298.35     41.54 o 
  -3   9  11       38.66       20.41     20.26 o 
  -2   9  11      948.71      976.53     55.11 o 
  -1   9  11      344.84      391.83     46.17 o 
   0   9  11      561.55      514.69     46.63 o 
   1   9  11     1215.57     1322.53     53.59 o 
   2   9  11       53.50       45.80     17.90 o 
   3   9  11     3336.32     3444.16     88.26 o 
   4   9  11       17.76       32.66     24.82 o 
   5   9  11      709.53      769.31     87.47 o 
   6   9  11     1769.10     1631.52     88.96 o 
   7   9  11       39.53       45.92     48.11 o 
   8   9  11      777.11      923.91    123.55 o 
   9   9  11       15.44      -16.40     44.83 o 
  10   9  11      529.30      510.07    110.98 o 
  11   9  11      251.26      283.73     91.30 o 
  -6  10  11      121.04      133.02     37.43 o 
  -5  10  11      154.03      182.44     33.96 o 
  -4  10  11      560.97      522.69     45.04 o 
  -3  10  11        0.36       -0.59     21.79 o 
  -2  10  11      727.08      759.43    114.53 o 
  -1  10  11      151.17      126.21     31.20 o 
   0  10  11      301.76      312.23     40.67 o 
   1  10  11      778.53      807.96     45.71 o 
   2  10  11      160.89      141.76     24.30 o 
   3  10  11     2115.49     2097.02     81.41 o 
   4  10  11      179.30      173.90     55.49 o 
   5  10  11      794.26      781.51     68.78 o 
   6  10  11     1641.47     1599.76     95.72 o 
   7  10  11       94.01       43.19     45.92 o 
   8  10  11      742.63      790.52    114.26 o 
   9  10  11       35.36       28.97     56.86 o 
  10  10  11      712.53      846.28    132.30 o 
  11  10  11      291.14      312.71    100.59 o 
  -5  11  11      136.76      197.61     33.32 o 
  -4  11  11      165.97      172.02     36.65 o 
  -3  11  11        4.58       13.49     25.48 o 
  -2  11  11      139.93      134.92     35.08 o 
  -1  11  11      165.97      126.73     54.94 o 
   0  11  11      349.70      430.48     47.93 o 
   1  11  11      669.34      678.27     44.42 o 
   2  11  11      430.83      428.46     37.39 o 
   3  11  11     1566.97     1591.28     62.07 o 
   4  11  11      426.61      436.49     39.42 o 
   5  11  11     1386.63     1441.95    236.72 o 
   6  11  11      725.35      814.11     73.81 o 
   7  11  11       67.98      103.87     56.31 o 
   8  11  11     1029.70     1326.28    143.78 o 
   9  11  11       31.59       20.23     55.22 o 
  10  11  11      676.77      915.71    140.50 o 
  11  11  11      268.55      309.43     95.12 o 
  -5  12  11      144.58      137.22     66.15 o 
  -4  12  11      223.97      291.13     51.26 o 
  -3  12  11       68.45       23.86     29.18 o 
  -2  12  11      649.90      672.64     92.39 o 
  -1  12  11      185.51      182.47     38.61 o 
   0  12  11      693.24      832.68     64.36 o 
   1  12  11      895.23      940.23     56.68 o 
   2  12  11       69.67       30.58     22.67 o 
   3  12  11     1240.08     1341.65     74.36 o 
   4  12  11      304.54      245.87     33.38 o 
   5  12  11     1017.79      960.38     78.45 o 
   6  12  11      598.16      645.77     70.16 o 
   7  12  11      245.24      277.17     71.07 o 
   8  12  11     1188.08     1290.20    144.33 o 
   9  12  11       50.63       11.48     53.58 o 
  10  12  11      542.68      515.53    110.43 o 
  -4  13  11      188.56      208.92     78.72 o 
  -3  13  11       92.57       58.57     34.33 o 
  -2  13  11      440.53      500.09     97.86 o 
  -1  13  11      205.36      150.08     37.47 o 
   0  13  11      450.21      591.93     85.56 o 
   1  13  11      649.49      627.67     48.90 o 
   2  13  11      103.13      120.28     27.36 o 
   3  13  11      437.28      413.15     41.91 o 
   4  13  11       13.35       21.09     20.96 o 
   5  13  11      580.22      521.89     47.99 o 
   6  13  11      146.99      239.45     67.79 o 
   7  13  11      510.80      324.74     78.72 o 
   8  13  11      800.92      761.55    116.45 o 
   9  13  11       25.56       20.23     59.04 o 
  10  13  11      324.44      229.61     85.83 o 
  -3  14  11       59.22       80.46     41.49 o 
  -2  14  11      284.89      248.37     50.74 o 
  -1  14  11       76.93       64.80     36.78 o 
   0  14  11      306.27      296.41    103.60 o 
   1  14  11      407.04      398.13     43.09 o 
   2  14  11       37.09       36.45     24.95 o 
   3  14  11      594.29      586.83     50.82 o 
   4  14  11      120.54      100.58     28.81 o 
   5  14  11      465.77      546.90     62.80 o 
   6  14  11      202.56      143.23     63.42 o 
   7  14  11      396.16      264.05     72.16 o 
   8  14  11      552.82      776.85    115.35 o 
   9  14  11        8.63       10.39     63.96 o 
  -2  15  11      303.23      412.48     61.62 o 
  -1  15  11       46.08       16.32     35.65 o 
   0  15  11      251.14      366.42     55.13 o 
   1  15  11      276.02      300.30     53.44 o 
   2  15  11       42.67       77.58     29.92 o 
   3  15  11      852.78      860.28     90.64 o 
   4  15  11       40.52      -11.26     25.18 o 
   5  15  11      465.36      472.27     51.18 o 
   6  15  11      306.12      373.39     84.74 o 
   7  15  11      127.50      246.01     78.72 o 
   8  15  11      407.25      332.94     88.56 o 
   9  15  11       11.50       96.22     69.43 o 
  -1  16  11        0.51      -33.84     33.84 o 
   0  16  11      246.54      173.70     47.17 o 
   1  16  11      143.99      126.08     44.21 o 
   2  16  11      142.57      127.47     35.34 o 
   3  16  11      580.48      553.55     55.70 o 
   4  16  11       12.03       39.52     29.79 o 
   5  16  11      507.93      418.53     63.20 o 
   6  16  11      276.37      262.23     52.72 o 
   7  16  11       87.14      161.82     70.52 o 
   8  16  11      345.72      331.84     87.47 o 
   1  17  11      225.26      327.71     61.37 o 
   2  17  11       35.71       42.00     32.25 o 
   3  17  11      218.69      283.87     46.67 o 
   4  17  11        1.01       38.99     32.04 o 
   5  17  11      390.30      504.83     72.00 o 
   6  17  11      116.22      140.76     50.42 o 
  -1  -8  12      220.72      287.56     84.19 o 
   0  -8  12       66.09       63.65     50.30 o 
   1  -8  12      278.46      299.87    111.80 o 
   2  -8  12       61.96       64.51     66.70 o 
  -3  -7  12       31.79        3.46     32.15 o 
  -2  -7  12      124.82       72.36     39.84 o 
  -1  -7  12      218.42      162.66     47.99 o 
   0  -7  12       45.52       67.94     38.81 o 
   1  -7  12      597.95      682.82     75.41 o 
   2  -7  12        1.10      -11.83     35.54 o 
   3  -7  12      598.86      602.15     70.83 o 
   4  -7  12      147.52      154.27     46.31 o 
  -4  -6  12      427.21      497.43     59.00 o 
  -3  -6  12       64.31       63.29     32.94 o 
  -2  -6  12      138.77      130.35     43.60 o 
  -1  -6  12      183.58      183.48    118.91 o 
   0  -6  12        6.47       -8.55     27.37 o 
   1  -6  12      636.28      733.66     74.68 o 
   2  -6  12        2.37        2.63     29.70 o 
   3  -6  12      536.55      588.80     82.55 o 
   4  -6  12      264.43      277.72     79.00 o 
   5  -6  12       81.21       45.69     37.05 o 
  -5  -5  12        9.00       14.56     32.92 o 
  -4  -5  12      421.05      518.26     57.30 o 
  -3  -5  12       44.11       39.08     24.77 o 
  -2  -5  12      365.24      288.72     73.53 o 
  -1  -5  12      119.81      108.30     50.57 o 
   0  -5  12      172.21      237.93     66.42 o 
   1  -5  12      990.54      964.16     78.07 o 
   2  -5  12       37.84       34.67     32.61 o 
   3  -5  12      841.10      885.42     74.14 o 
   4  -5  12      144.24      157.80     42.86 o 
   5  -5  12      143.23      175.08     72.16 o 
   6  -5  12      352.57      358.52     56.80 o 
  -5  -4  12        0.47        8.59     30.90 o 
  -4  -4  12      313.13      223.81     49.27 o 
  -3  -4  12       12.40      -17.07     23.23 o 
  -2  -4  12      418.35      451.41     58.83 o 
  -1  -4  12      255.66      280.25     50.01 o 
   0  -4  12       83.85       76.38     34.94 o 
   1  -4  12     1387.84     1419.22     87.34 o 
   2  -4  12      141.95      210.66     42.09 o 
   3  -4  12      790.47      731.86     66.86 o 
   4  -4  12      146.41       76.85     35.16 o 
   5  -4  12      236.45      201.18     43.28 o 
   6  -4  12      446.52      450.80     83.10 o 
   7  -4  12        6.97       -6.23     30.04 o 
  -6  -3  12      263.97      245.25     76.62 o 
  -5  -3  12        0.56       39.08     41.17 o 
  -4  -3  12      384.63      405.51     48.98 o 
  -3  -3  12      202.63      105.55     60.04 o 
  -2  -3  12      564.09      504.83     48.50 o 
  -1  -3  12      426.58      524.41     63.42 o 
   0  -3  12       91.38       93.88     33.74 o 
   1  -3  12     1039.11     1080.13     75.77 o 
   2  -3  12       73.58       20.71     27.44 o 
   3  -3  12      479.82      521.33     56.40 o 
   4  -3  12      186.59      241.11     42.00 o 
   5  -3  12      596.27      573.88     61.95 o 
   6  -3  12      617.69      513.58     59.53 o 
   7  -3  12       37.36       32.00     32.62 o 
   8  -3  12      436.45      454.89     65.24 o 
  -6  -2  12      193.01      207.78     45.11 o 
  -5  -2  12       65.27       11.17     31.00 o 
  -4  -2  12      438.97      372.17     47.12 o 
  -3  -2  12      117.56       88.39     29.81 o 
  -2  -2  12      928.38      933.54     50.93 o 
  -1  -2  12      935.97      967.96     67.98 o 
   0  -2  12      506.46      565.25     57.18 o 
   1  -2  12      569.60      571.77     56.51 o 
   2  -2  12      136.17       75.23     29.89 o 
   3  -2  12     1298.18     1387.99     75.36 o 
   4  -2  12      138.54       88.87     55.22 o 
   5  -2  12      800.69      787.29     74.35 o 
   6  -2  12      544.03      589.41     60.90 o 
   7  -2  12        1.81       34.43     31.69 o 
   8  -2  12      368.86      286.63     52.60 o 
   9  -2  12      113.61       86.38     63.96 o 
  -6  -1  12      127.50      117.33     38.02 o 
  -5  -1  12      153.26      123.69     34.83 o 
  -4  -1  12      481.18      536.16     55.31 o 
  -3  -1  12      311.74      281.28     40.46 o 
  -2  -1  12     1573.60     1632.75     61.08 o 
  -1  -1  12     1164.30     1174.93     59.19 o 
   0  -1  12      286.32      281.82     32.71 o 
   1  -1  12      874.34      805.38     61.25 o 
   2  -1  12      216.50      211.21     36.73 o 
   3  -1  12     1949.50     2025.09     88.51 o 
   4  -1  12      314.53      349.97     46.38 o 
   5  -1  12      982.82      933.23    119.18 o 
   6  -1  12     1102.21     1196.98    205.56 o 
   7  -1  12       60.99        2.05     27.93 o 
   8  -1  12      456.35      489.55     59.93 o 
   9  -1  12       48.09       19.30     35.96 o 
  -7   0  12      234.34      205.23     45.96 o 
  -6   0  12      204.99      136.05     37.78 o 
  -5   0  12      156.81      151.05     45.27 o 
  -4   0  12      502.48      520.00     55.02 o 
  -3   0  12       87.50       38.25     25.42 o 
  -2   0  12     1255.05     1156.95     76.77 o 
  -1   0  12      809.94      776.10     43.01 o 
   0   0  12      459.48      436.23     37.52 o 
   1   0  12     1388.24     1507.15    175.40 o 
   2   0  12        0.32       30.65     23.04 o 
   3   0  12      961.19     1004.15     79.54 o 
   4   0  12      610.22      566.05     52.92 o 
   5   0  12      539.06      544.03     71.07 o 
   6   0  12      600.35      624.14     58.41 o 
   7   0  12        8.94      -15.71     23.78 o 
   8   0  12      714.14      663.53     83.64 o 
   9   0  12       54.89       34.71     36.02 o 
  -7   1  12      163.54      160.69     37.71 o 
  -6   1  12      301.50      243.49     40.32 o 
  -5   1  12       15.31       25.54     26.48 o 
  -4   1  12      577.92      570.64     55.86 o 
  -3   1  12       94.58       58.76     29.06 o 
  -2   1  12      830.55      888.08     90.65 o 
  -1   1  12     1087.28     1186.20     73.48 o 
   0   1  12      739.30      763.93     45.25 o 
   1   1  12     1737.34     1860.81     63.40 o 
   2   1  12        2.83        8.15     16.22 o 
   3   1  12     2781.77     2518.28    170.02 o 
   4   1  12     1243.02     1110.11     64.99 o 
   5   1  12      556.16      481.54     49.48 o 
   6   1  12      827.22      766.08     61.41 o 
   7   1  12       11.41        9.39     29.52 o 
   8   1  12      948.67      811.92     71.34 o 
   9   1  12       88.01       75.08     36.53 o 
  10   1  12      342.66      332.39     88.02 o 
  -7   2  12      214.97      126.48     42.95 o 
  -6   2  12      200.09      220.77     61.08 o 
  -5   2  12       69.04       28.40     25.97 o 
  -4   2  12      615.91      631.94     50.65 o 
  -3   2  12        4.54       13.30     19.57 o 
  -2   2  12     1358.81     1406.41     72.21 o 
  -1   2  12     1329.32     1396.16     61.00 o 
   0   2  12     1285.62     1369.11     80.14 o 
   1   2  12     2736.50     2653.03     83.39 o 
   2   2  12      633.14      706.69     52.36 o 
   3   2  12     4600.31     4513.12    102.33 o 
   4   2  12      758.09      738.87     84.19 o 
   5   2  12     1427.66     1334.74     71.01 o 
   6   2  12     1740.22     1704.99     81.07 o 
   7   2  12        3.74        8.56     24.93 o 
   8   2  12     1659.79     1593.32     87.73 o 
   9   2  12        0.79        8.75     47.02 o 
  10   2  12      369.02      215.40     72.16 o 
  -7   3  12      177.08      147.02     35.83 o 
  -6   3  12      153.30      207.61     36.94 o 
  -5   3  12      108.70      109.41     29.05 o 
  -4   3  12      473.72      476.33     43.22 o 
  -3   3  12       14.70       13.55     19.71 o 
  -2   3  12      908.40     1035.44     75.28 o 
  -1   3  12      884.41      820.49     55.51 o 
   0   3  12      430.11      469.13     32.01 o 
   1   3  12     1691.31     1723.84     52.23 o 
   2   3  12      349.67      296.40     46.63 o 
   3   3  12     2095.92     2191.99     92.58 o 
   4   3  12       28.01       23.88     17.81 o 
   5   3  12     1171.95     1022.28     62.12 o 
   6   3  12     1312.61     1388.87     72.75 o 
   7   3  12        1.68        2.20     23.34 o 
   8   3  12      900.49     1063.32    120.27 o 
   9   3  12       18.90      -23.51     41.00 o 
  10   3  12      220.71      300.83     94.03 o 
  -7   4  12      111.02       82.58     34.37 o 
  -6   4  12      200.13      192.69     35.73 o 
  -5   4  12      120.61      113.97     30.04 o 
  -4   4  12      768.76      698.38     49.87 o 
  -3   4  12        2.52       -3.12     17.84 o 
  -2   4  12      947.79      993.33     58.94 o 
  -1   4  12     1110.88     1158.50     48.13 o 
   0   4  12      903.01      908.92     40.62 o 
   1   4  12     3623.15     3663.57     88.25 o 
   2   4  12        6.44       17.80     14.79 o 
   3   4  12     1888.78     1892.28    106.76 o 
   4   4  12      156.67      154.99     47.61 o 
   5   4  12     1091.79     1093.66     50.12 o 
   6   4  12     1614.80     1681.63    129.02 o 
   7   4  12      441.27      576.22     94.03 o 
   8   4  12     1431.80     1272.20     98.11 o 
   9   4  12      294.22      211.44     54.62 o 
  10   4  12      783.61      799.08     93.40 o 
  11   4  12      334.80      316.69     68.29 o 
  -7   5  12       71.34       95.91     37.48 o 
  -6   5  12      116.64       98.25     30.57 o 
  -5   5  12      324.43      380.91     45.53 o 
  -4   5  12      499.34      443.02     41.52 o 
  -3   5  12       11.91       -1.47     18.48 o 
  -2   5  12      586.98      644.72     49.79 o 
  -1   5  12      374.17      376.46     31.36 o 
   0   5  12     1833.23     1966.59     68.40 o 
   1   5  12     3029.42     3021.74     70.60 o 
   2   5  12      122.20       99.96     27.40 o 
   3   5  12     3515.32     3396.72     77.56 o 
   4   5  12      201.90      261.40     27.09 o 
   5   5  12     1935.44     1932.89     73.65 o 
   6   5  12      351.18      334.10     40.27 o 
   7   5  12      958.12      908.78     83.79 o 
   8   5  12     1889.80     1800.71    116.49 o 
   9   5  12      209.94      213.28     56.30 o 
  10   5  12      851.73      739.17     89.12 o 
  11   5  12      264.46      209.46     63.95 o 
  -6   6  12      151.90       86.49     29.63 o 
  -5   6  12      239.00      239.24     35.14 o 
  -4   6  12      580.50      629.46     61.61 o 
  -3   6  12       51.25       27.50     20.09 o 
  -2   6  12     1294.48     1387.99     68.47 o 
  -1   6  12      178.27      169.66     25.01 o 
   0   6  12     1162.11     1148.09     51.38 o 
   1   6  12     2448.52     2374.82     68.96 o 
   2   6  12       40.80       30.53     14.97 o 
   3   6  12     3116.42     3215.37     91.28 o 
   4   6  12      768.91      753.07     50.33 o 
   5   6  12     1005.06     1081.54     61.10 o 
   6   6  12      252.30      258.18     48.61 o 
   7   6  12      585.73      547.39     51.19 o 
   8   6  12     1444.71     1486.71    107.60 o 
   9   6  12       53.73       21.60     37.83 o 
  10   6  12      678.11      600.25     84.80 o 
  11   6  12      305.46      260.35     67.45 o 
  -6   7  12       97.99       88.61     31.61 o 
  -5   7  12      158.07      132.31     31.06 o 
  -4   7  12      852.60      855.25     53.48 o 
  -3   7  12        4.22        2.60     18.99 o 
  -2   7  12     1203.42     1142.34     52.47 o 
  -1   7  12      453.48      435.08     38.91 o 
   0   7  12      692.12      711.21     65.97 o 
   1   7  12     1154.52     1226.67     63.32 o 
   2   7  12      119.83      155.20     25.77 o 
   3   7  12     1996.11     1853.27     69.49 o 
   4   7  12       62.19       30.58     21.35 o 
   5   7  12     1626.70     1697.09     74.68 o 
   6   7  12      272.02      338.56     42.02 o 
   7   7  12      410.62      421.30     47.45 o 
   8   7  12     1155.70     1040.29     94.42 o 
   9   7  12       44.54       25.91     37.02 o 
  10   7  12      741.01      642.58     86.60 o 
  11   7  12      286.96      250.68     67.57 o 
  -6   8  12       44.93       47.66     29.87 o 
  -5   8  12       65.58       31.45     31.80 o 
  -4   8  12      473.83      494.12     44.33 o 
  -3   8  12       11.92        5.34     20.19 o 
  -2   8  12      904.16      864.87     54.89 o 
  -1   8  12      339.68      396.15     39.25 o 
   0   8  12      926.04     1023.29     62.60 o 
   1   8  12      821.76      788.18    124.92 o 
   2   8  12      120.01       99.67     23.87 o 
   3   8  12     2974.37     3033.39     91.06 o 
   4   8  12       85.50      123.76     34.71 o 
   5   8  12     3566.08     3624.47    130.24 o 
   6   8  12     1222.41     1198.37     93.21 o 
   7   8  12      143.87      211.47     81.18 o 
   8   8  12     1186.94     1126.19    138.31 o 
   9   8  12       24.87       32.35     37.23 o 
  10   8  12      683.69      651.32     86.55 o 
  11   8  12      251.05      233.97     66.26 o 
  -6   9  12        6.18       16.79     34.34 o 
  -5   9  12      161.33      171.44     34.13 o 
  -4   9  12      480.28      498.80     44.88 o 
  -3   9  12        5.46       41.79     26.75 o 
  -2   9  12     1171.25     1060.69     59.62 o 
  -1   9  12      290.50      199.42     35.12 o 
   0   9  12     1061.35     1097.96     63.67 o 
   1   9  12      939.13     1100.32    130.11 o 
   2   9  12      141.86      138.58     24.58 o 
   3   9  12     2237.81     2336.92     98.15 o 
   4   9  12       15.21       12.31     29.25 o 
   5   9  12     2265.08     2142.62    139.68 o 
   6   9  12      997.19      894.70     75.49 o 
   7   9  12        8.10       14.76     29.38 o 
   8   9  12      840.68      844.10    120.82 o 
   9   9  12       21.80       36.08     51.94 o 
  10   9  12      798.81      773.03    127.93 o 
  11   9  12      174.60       94.01     54.58 o 
  -5  10  12      186.34      186.44     35.23 o 
  -4  10  12      516.63      511.14     51.17 o 
  -3  10  12       25.44       28.41     23.40 o 
  -2  10  12      902.87      887.33     67.45 o 
  -1  10  12       91.58       66.41     26.67 o 
   0  10  12     1000.89     1155.62    208.84 o 
   1  10  12      705.77      719.97     74.35 o 
   2  10  12      254.14      289.15     60.29 o 
   3  10  12     1676.23     1689.24    148.70 o 
   4  10  12        8.37       -4.24     23.16 o 
   5  10  12     1362.97     1510.66     91.14 o 
   6  10  12     1054.26     1004.44     80.48 o 
   7  10  12      294.17      366.29     85.83 o 
   8  10  12      531.66      550.52     99.50 o 
   9  10  12        2.15      -18.59     48.66 o 
  10  10  12      782.58      653.85    120.82 o 
  11  10  12      152.58      159.64     80.91 o 
  -5  11  12       53.63       53.56     60.96 o 
  -4  11  12       80.54      110.36     36.79 o 
  -3  11  12       12.49      -13.74     27.23 o 
  -2  11  12      344.73      417.57     53.31 o 
  -1  11  12       28.16        1.83     23.77 o 
   0  11  12     1044.31     1022.74    137.22 o 
   1  11  12      936.57      855.14     61.31 o 
   2  11  12      735.22      745.16     48.32 o 
   3  11  12     1358.57     1434.39     61.19 o 
   4  11  12      101.08       98.01     35.26 o 
   5  11  12     1601.25     1579.71     95.19 o 
   6  11  12      649.02      680.38     70.75 o 
   7  11  12      673.72      868.15    116.99 o 
   8  11  12      620.24      662.59    110.43 o 
   9  11  12        2.75      -38.27     48.11 o 
  10  11  12      631.88      564.74    116.45 o 
  -4  12  12       38.39       89.70     44.56 o 
  -3  12  12       96.54       51.30     32.41 o 
  -2  12  12      435.60      360.16     91.30 o 
  -1  12  12       19.62        9.04     27.15 o 
   0  12  12      941.33     1048.58     72.14 o 
   1  12  12      631.27      605.63     55.69 o 
   2  12  12      595.87      589.89     44.83 o 
   3  12  12      876.81      752.34     56.81 o 
   4  12  12      108.37      166.25     40.89 o 
   5  12  12     1032.44     1094.00    131.75 o 
   6  12  12      167.61      159.37     43.74 o 
   7  12  12      452.81      483.28     96.77 o 
   8  12  12      778.92      918.99    126.83 o 
   9  12  12        0.40        0.00     54.67 o 
  10  12  12      580.14      557.08    114.26 o 
  -3  13  12       43.99       34.41     35.34 o 
  -2  13  12      442.06      463.78     92.94 o 
  -1  13  12      145.14       90.39     34.41 o 
   0  13  12      405.29      406.38     52.62 o 
   1  13  12      290.04      250.38    145.69 o 
   2  13  12      320.01      348.00     59.86 o 
   3  13  12      449.52      461.16     48.51 o 
   4  13  12        0.65       23.64     28.15 o 
   5  13  12      713.34      838.59     77.84 o 
   6  13  12      336.24      315.75     55.83 o 
   7  13  12      480.41      648.93    108.25 o 
   8  13  12      569.78      487.65     98.95 o 
   9  13  12       11.54      -29.52     48.11 o 
  10  13  12      490.54      553.26    113.17 o 
  -3  14  12      106.15      123.55     67.79 o 
  -2  14  12      302.39      200.64     47.74 o 
  -1  14  12       47.17       26.77     31.31 o 
   0  14  12      408.28      273.23     49.75 o 
   1  14  12      307.64      288.43     49.18 o 
   2  14  12      322.45      422.15     45.58 o 
   3  14  12      556.60      654.83     52.63 o 
   4  14  12       60.55       70.90     28.40 o 
   5  14  12     1071.01     1127.25    165.92 o 
   6  14  12      215.88      240.58     52.12 o 
   7  14  12      638.25      671.34    106.06 o 
   8  14  12      441.63      439.54     96.22 o 
   9  14  12       58.23       57.95     62.87 o 
  -2  15  12      147.63      207.74     71.62 o 
  -1  15  12        5.22      -33.35     33.35 o 
   0  15  12      257.43      232.95     51.12 o 
   1  15  12      150.31      125.47     41.75 o 
   2  15  12       91.09       95.63     30.85 o 
   3  15  12      264.29      258.92     39.43 o 
   4  15  12       35.09       -0.33     25.58 o 
   5  15  12      378.20      485.80     65.93 o 
   6  15  12       54.85       48.66     51.94 o 
   7  15  12      363.02      302.32     83.64 o 
   8  15  12      348.93      295.22     86.92 o 
   0  16  12      302.24      231.42     52.35 o 
   1  16  12      116.96       56.85     40.01 o 
   2  16  12      145.34      121.48     35.56 o 
   3  16  12      548.66      624.19     62.08 o 
   4  16  12        6.94       18.13     28.40 o 
   5  16  12      208.45      307.39     58.30 o 
   6  16  12       54.94       70.52     60.68 o 
   7  16  12      195.76      170.57     70.52 o 
   1  17  12      101.20      137.43     51.58 o 
   2  17  12      135.50       79.13     34.78 o 
   3  17  12      434.91      439.92     54.99 o 
   4  17  12        2.50        7.47     31.34 o 
   5  17  12      248.20      197.78     51.47 o 
   6  17  12       37.29       68.34     65.06 o 
   0  -7  13       61.21       30.61     54.67 o 
   1  -7  13      269.15      338.40     90.20 o 
  -2  -6  13      160.76      164.14     48.70 o 
  -1  -6  13      105.54      167.06     47.21 o 
   0  -6  13       98.27       48.61     39.38 o 
   1  -6  13      425.66      517.39     67.84 o 
   2  -6  13       70.57       51.91     40.95 o 
   3  -6  13      653.49      598.01     72.56 o 
   4  -6  13      177.81      138.20     44.91 o 
  -3  -5  13        7.66      -36.04     36.04 o 
  -2  -5  13      465.31      505.55    145.42 o 
  -1  -5  13       59.32       66.49     38.35 o 
   0  -5  13      289.04      271.55     52.57 o 
   1  -5  13      421.67      429.79     61.56 o 
   2  -5  13       91.19       64.85     66.42 o 
   3  -5  13      603.77      657.37     73.20 o 
   4  -5  13      163.85      167.92     44.52 o 
   5  -5  13       80.30       39.30     37.12 o 
  -4  -4  13      299.31      184.71     63.67 o 
  -3  -4  13        1.01       -8.25     29.35 o 
  -2  -4  13      401.30      458.84     53.61 o 
  -1  -4  13      144.95      114.29     39.77 o 
   0  -4  13      254.43      241.71     48.96 o 
   1  -4  13      789.23      910.10    101.41 o 
   2  -4  13        6.04        7.11     29.89 o 
   3  -4  13      753.58      840.58     74.42 o 
   4  -4  13       52.55      -14.13     30.86 o 
   5  -4  13      185.96      166.75     45.03 o 
   6  -4  13      333.16      360.84     57.35 o 
  -5  -3  13      115.53       85.38     37.73 o 
  -4  -3  13      313.44      249.58     53.80 o 
  -3  -3  13        2.22       11.70     25.64 o 
  -2  -3  13      565.22      502.18     44.04 o 
  -1  -3  13      196.95      255.39     55.76 o 
   0  -3  13      443.29      465.98     69.16 o 
   1  -3  13      424.21      491.76     60.30 o 
   2  -3  13        1.08       -6.51     26.23 o 
   3  -3  13      382.82      367.68     53.36 o 
   4  -3  13       11.41      -25.12     25.12 o 
   5  -3  13      562.25      503.57     86.65 o 
   6  -3  13      548.00      518.42     96.49 o 
   7  -3  13       11.79       37.03     34.40 o 
  -5  -2  13      123.93       98.83     37.30 o 
  -4  -2  13      316.98      293.55     47.14 o 
  -3  -2  13        0.20      -11.52     24.94 o 
  -2  -2  13      484.61      473.57     50.16 o 
  -1  -2  13      198.95      206.99     35.07 o 
   0  -2  13      727.37      799.90     69.47 o 
   1  -2  13      550.74      462.09     54.67 o 
   2  -2  13       65.73       63.74     33.04 o 
   3  -2  13      539.73      553.26     85.01 o 
   4  -2  13       10.13       12.40     27.98 o 
   5  -2  13      937.48      887.90     91.57 o 
   6  -2  13      366.64      360.49     90.48 o 
   7  -2  13        1.12        0.72     27.44 o 
   8  -2  13      605.47      653.56     72.67 o 
  -6  -1  13       96.93       83.00     43.19 o 
  -5  -1  13      254.74      290.81     46.91 o 
  -4  -1  13      575.07      608.52     59.99 o 
  -3  -1  13        1.61        5.72     24.74 o 
  -2  -1  13      801.05      834.86     60.43 o 
  -1  -1  13      299.51      263.89     31.99 o 
   0  -1  13      851.70      844.79     52.83 o 
   1  -1  13      277.03      256.26     42.48 o 
   2  -1  13        0.62      -15.79     25.97 o 
   3  -1  13      843.38      880.35     77.36 o 
   4  -1  13       63.92       44.64     28.87 o 
   5  -1  13      641.05      562.99     59.86 o 
   6  -1  13      369.22      368.46     52.92 o 
   7  -1  13       65.28      112.00     69.43 o 
   8  -1  13      700.58      620.44     69.71 o 
  -6   0  13      136.78      100.38     40.37 o 
  -5   0  13      198.65      184.38     42.47 o 
  -4   0  13      493.72      468.55     71.27 o 
  -3   0  13        2.73      -10.82     27.68 o 
  -2   0  13      960.91     1021.20     82.08 o 
  -1   0  13      194.41      155.80     32.35 o 
   0   0  13      347.70      373.88     41.89 o 
   1   0  13     1008.83      927.36     66.41 o 
   2   0  13      194.30      164.30     36.33 o 
   3   0  13     1405.96     1633.47     80.78 o 
   4   0  13       33.75       15.09     26.23 o 
   5   0  13      777.31      746.78     89.66 o 
   6   0  13      400.02      412.26     52.54 o 
   7   0  13      117.95       89.81     34.98 o 
   8   0  13      577.96      660.05     68.52 o 
   9   0  13       71.54       61.02     37.90 o 
  -6   1  13      148.65      158.95     36.65 o 
  -5   1  13       98.43       99.08     38.19 o 
  -4   1  13      480.71      442.76     52.39 o 
  -3   1  13      186.59      114.09     33.16 o 
  -2   1  13     1550.22     1460.72     87.63 o 
  -1   1  13        3.13       22.41     22.50 o 
   0   1  13      912.46      871.60     44.81 o 
   1   1  13      925.73      972.54     53.87 o 
   2   1  13      391.73      428.42     62.87 o 
   3   1  13      621.32      666.28     56.82 o 
   4   1  13        0.63       -2.88     23.23 o 
   5   1  13      758.46      720.73     60.56 o 
   6   1  13      259.19      347.80     48.15 o 
   7   1  13       27.25       12.31     28.50 o 
   8   1  13      563.92      649.75     65.74 o 
   9   1  13       66.85       86.26     37.98 o 
  -6   2  13      100.96       72.01     34.25 o 
  -5   2  13       82.26       70.55     37.96 o 
  -4   2  13      245.91      215.62     34.88 o 
  -3   2  13      129.12       64.06     28.61 o 
  -2   2  13      923.92      900.87    110.67 o 
  -1   2  13       11.22       -6.54     19.29 o 
   0   2  13     1074.43     1135.88     74.25 o 
   1   2  13     1377.29     1482.73     59.31 o 
   2   2  13       20.13       23.21     23.77 o 
   3   2  13     1602.08     1503.43     74.19 o 
   4   2  13       29.68       24.00     28.15 o 
   5   2  13      729.52      849.26     63.14 o 
   6   2  13      610.95      654.58    120.55 o 
   7   2  13       48.18       84.25     30.46 o 
   8   2  13      841.72      650.57    103.33 o 
   9   2  13       27.03       -8.20     50.84 o 
  10   2  13      512.04      447.20     96.22 o 
  -6   3  13       54.10       24.21     28.36 o 
  -5   3  13      186.63      154.71     33.30 o 
  -4   3  13      442.91      469.86     44.76 o 
  -3   3  13       60.44       76.81     25.33 o 
  -2   3  13     1195.88     1107.85     64.11 o 
  -1   3  13        7.56       14.89     22.39 o 
   0   3  13     1744.27     1837.76     60.13 o 
   1   3  13      976.97     1032.23     54.13 o 
   2   3  13      237.94      242.73     29.94 o 
   3   3  13     3229.18     3318.56    121.10 o 
   4   3  13      160.84      141.67     32.58 o 
   5   3  13      953.61      976.87     65.15 o 
   6   3  13      428.82      458.51     51.49 o 
   7   3  13       82.62       27.88     41.55 o 
   8   3  13      942.47      968.20    120.82 o 
   9   3  13       24.49       -3.28     44.28 o 
  10   3  13      460.32      528.44    155.26 o 
  -6   4  13       53.56       57.33     30.81 o 
  -5   4  13      419.96      356.34     42.67 o 
  -4   4  13      497.51      480.77     45.39 o 
  -3   4  13       77.06      124.40     27.47 o 
  -2   4  13      975.76      986.04     50.79 o 
  -1   4  13        0.54        2.14     20.76 o 
   0   4  13     1674.91     1628.77     65.37 o 
   1   4  13        8.98       19.26     16.52 o 
   2   4  13     1366.55     1426.68     50.83 o 
   3   4  13     2245.86     2333.70     65.36 o 
   4   4  13        5.62        3.98     16.89 o 
   5   4  13      979.18      977.87     63.97 o 
   6   4  13      288.85      330.20     75.99 o 
   7   4  13      320.44      289.75     74.90 o 
   8   4  13      534.75      504.56     72.26 o 
   9   4  13        2.34       13.05     49.75 o 
  10   4  13      555.12      486.93     79.24 o 
  -6   5  13       17.14       26.11     28.35 o 
  -5   5  13      420.86      459.27     75.59 o 
  -4   5  13      230.04      226.11     33.51 o 
  -3   5  13       79.25      109.67     25.62 o 
  -2   5  13      593.85      596.57     53.50 o 
  -1   5  13      201.38      167.27     30.16 o 
   0   5  13     1343.15     1411.20     60.59 o 
   1   5  13        7.61       10.82     16.96 o 
   2   5  13      857.54      884.15     83.01 o 
   3   5  13      899.19      919.21     46.42 o 
   4   5  13      101.99       81.69     30.72 o 
   5   5  13     1538.79     1466.76     81.83 o 
   6   5  13      453.87      428.12    139.13 o 
   7   5  13      527.38      407.04    111.53 o 
   8   5  13      765.56      644.54     78.85 o 
   9   5  13      115.14      100.82     46.24 o 
  10   5  13      961.12      902.58     99.94 o 
  -6   6  13       38.63       36.99     29.58 o 
  -5   6  13      472.50      467.09     46.61 o 
  -4   6  13      204.66      173.45     32.42 o 
  -3   6  13      119.23      117.02     26.83 o 
  -2   6  13     1072.33     1046.90     52.55 o 
  -1   6  13      239.12      199.35     34.64 o 
   0   6  13     1524.96     1519.37     79.00 o 
   1   6  13      301.65      348.82     46.90 o 
   2   6  13      391.06      415.09     32.35 o 
   3   6  13      720.78      841.88     51.82 o 
   4   6  13      211.42      193.58     34.52 o 
   5   6  13     1986.41     1872.83     75.26 o 
   6   6  13      199.61      225.48     37.28 o 
   7   6  13      789.05      815.79     83.58 o 
   8   6  13     1013.83     1068.72    139.41 o 
   9   6  13       34.13       24.25     39.91 o 
  10   6  13      770.07      761.62    147.61 o 
  -6   7  13       44.35       38.80     29.30 o 
  -5   7  13      220.90      175.55     35.36 o 
  -4   7  13      268.55      269.89     35.90 o 
  -3   7  13      186.40      153.53     28.43 o 
  -2   7  13     1037.15     1051.40     56.63 o 
  -1   7  13       37.77       30.67     21.21 o 
   0   7  13     1290.16     1451.06    119.45 o 
   1   7  13      297.18      285.92     56.86 o 
   2   7  13     1553.84     1492.11     60.60 o 
   3   7  13       37.29       -8.60     18.47 o 
   4   7  13       80.76       52.65     23.57 o 
   5   7  13     1049.26     1200.66     66.91 o 
   6   7  13       77.78      125.93     32.94 o 
   7   7  13      878.85      967.84     67.89 o 
   8   7  13      902.99      667.37     79.79 o 
   9   7  13        1.28        0.59     35.56 o 
  10   7  13      827.27     1014.37    238.91 o 
  -5   8  13      131.31      137.18     33.71 o 
  -4   8  13      311.09      299.11     37.58 o 
  -3   8  13      312.58      259.90     68.89 o 
  -2   8  13      359.71      322.05     39.57 o 
  -1   8  13       11.95        1.66     19.36 o 
   0   8  13      599.83      686.10     53.62 o 
   1   8  13      335.91      389.79     65.60 o 
   2   8  13      876.86      866.37     51.14 o 
   3   8  13      425.60      454.01     49.16 o 
   4   8  13       75.06       62.63     34.46 o 
   5   8  13     1455.72     1369.47     71.29 o 
   6   8  13      487.63      506.60     51.29 o 
   7   8  13      470.74      511.36     94.79 o 
   8   8  13      551.05      594.42     79.04 o 
   9   8  13        0.46      -30.98     33.63 o 
  10   8  13      519.19      410.98     77.63 o 
  -5   9  13      160.32      120.60     33.83 o 
  -4   9  13      249.11      200.81     38.61 o 
  -3   9  13      187.72      191.19     35.52 o 
  -2   9  13      527.55      502.23     50.56 o 
  -1   9  13        0.23       27.81     27.61 o 
   0   9  13      842.14      892.60     62.04 o 
   1   9  13      570.96      705.78     86.38 o 
   2   9  13      564.99      693.70     48.63 o 
   3   9  13      618.11      626.17     48.90 o 
   4   9  13      120.05       68.44     26.30 o 
   5   9  13      591.50      667.89    115.08 o 
   6   9  13      553.13      608.71     77.36 o 
   7   9  13      141.15      217.41     78.72 o 
   8   9  13      696.95      822.23    127.93 o 
   9   9  13       30.17        5.86     38.45 o 
  10   9  13      419.04      504.54     80.10 o 
  -5  10  13      198.66      227.00     51.83 o 
  -4  10  13      411.38      393.32     48.97 o 
  -3  10  13       77.83       53.03     30.73 o 
  -2  10  13      398.78      356.41     48.87 o 
  -1  10  13       76.62       31.51     32.26 o 
   0  10  13      639.74      642.31     80.09 o 
   1  10  13      382.50      436.63     52.21 o 
   2  10  13      451.24      579.97     57.13 o 
   3  10  13      941.67      999.38     73.42 o 
   4  10  13      372.72      319.92     49.83 o 
   5  10  13      421.73      505.02     60.50 o 
   6  10  13      150.30      156.93     75.44 o 
   7  10  13      293.69      292.63     53.14 o 
   8  10  13      671.20      585.51    109.34 o 
   9  10  13       32.68       19.13     55.22 o 
  10  10  13      465.65      414.94    106.61 o 
  -4  11  13      168.94      158.20     43.72 o 
  -3  11  13       47.41       79.01     47.02 o 
  -2  11  13      261.90      289.08     61.78 o 
  -1  11  13      115.21       76.98     31.13 o 
   0  11  13      705.67      842.33     70.25 o 
   1  11  13      270.05      252.78     49.75 o 
   2  11  13      405.86      407.73     51.52 o 
   3  11  13      904.56      876.06     71.10 o 
   4  11  13       65.22       48.99     30.36 o 
   5  11  13      247.86      291.41     50.59 o 
   6  11  13      245.75      206.50     48.07 o 
   7  11  13      483.68      438.40     76.81 o 
   8  11  13      448.20      700.86    115.35 o 
   9  11  13       40.37      104.97     65.06 o 
  10  11  13      662.26      537.40    113.71 o 
  -4  12  13       53.60       81.47     42.33 o 
  -3  12  13      205.87      216.41     45.92 o 
  -2  12  13      386.11      294.96     48.10 o 
  -1  12  13       37.98       -8.01     28.57 o 
   0  12  13      699.62      779.29     66.27 o 
   1  12  13      328.17      312.76     44.83 o 
   2  12  13      390.61      525.59     44.89 o 
   3  12  13      625.04      570.72     61.45 o 
   4  12  13        0.07       -8.57     27.24 o 
   5  12  13      772.60      852.29     77.24 o 
   6  12  13       25.18       32.42     33.36 o 
   7  12  13      336.75      373.26     62.02 o 
   8  12  13      366.34      486.01     98.41 o 
   9  12  13       30.63       66.70     56.31 o 
  10  12  13      564.77      625.42    121.37 o 
  -3  13  13       94.60       65.10     40.95 o 
  -2  13  13      374.53      286.64     51.41 o 
  -1  13  13        1.67      -28.19     28.19 o 
   0  13  13      510.91      552.88    116.99 o 
   1  13  13       17.07       15.12     27.24 o 
   2  13  13      324.46      290.57     46.59 o 
   3  13  13      181.81      207.40     44.05 o 
   4  13  13       16.28       -9.08     28.01 o 
   5  13  13      581.27      681.34     73.84 o 
   6  13  13       15.71       37.72     36.53 o 
   7  13  13      139.44      255.85     76.54 o 
   8  13  13      314.08      309.43     86.92 o 
   9  13  13       14.29       -4.92     56.31 o 
  -2  14  13      238.16      323.09     55.45 o 
  -1  14  13        0.02       -2.72     33.69 o 
   0  14  13      257.13      310.46     62.32 o 
   1  14  13       16.56       22.34     32.41 o 
   2  14  13      260.94      259.33     46.35 o 
   3  14  13      299.60      204.84     47.54 o 
   4  14  13       36.86       39.25     33.87 o 
   5  14  13      694.87      737.36     77.45 o 
   6  14  13       92.98       77.01     40.01 o 
   7  14  13      322.81      214.85     74.90 o 
   8  14  13      222.21      268.97     83.10 o 
   9  14  13       60.46      101.14     65.06 o 
  -1  15  13        2.89      -19.40     35.51 o 
   0  15  13      189.15      328.56     72.16 o 
   1  15  13       20.14      -14.30     51.94 o 
   2  15  13      189.39      317.55     89.93 o 
   3  15  13      157.76      145.39     35.65 o 
   4  15  13       57.23       79.75     57.13 o 
   5  15  13      563.14      679.48     77.70 o 
   6  15  13       84.82       72.28     39.98 o 
   7  15  13      290.61      335.12     85.28 o 
   8  15  13      179.34      166.74     68.88 o 
   0  16  13      280.42      376.84     62.64 o 
   1  16  13       11.84      -12.03     36.34 o 
   2  16  13      177.52      214.72     49.87 o 
   3  16  13      144.20       93.97     34.79 o 
   4  16  13       99.55      108.64     61.23 o 
   5  16  13      307.42      377.99     86.65 o 
   6  16  13       18.02      -20.23     52.48 o 
   7  16  13      236.19      278.81     86.92 o 
   2  17  13       49.93       42.41     61.50 o 
   3  17  13      130.41      145.06     40.85 o 
   4  17  13       21.64       -2.65     47.84 o 
   5  17  13       58.62       30.21     43.94 o 
  -2  -5  14      272.62      341.68     83.64 o 
  -1  -5  14       35.43       37.82     39.24 o 
   0  -5  14      303.90      182.17     78.18 o 
   1  -5  14      324.29      271.74     55.13 o 
   2  -5  14       67.28      -30.64     30.64 o 
   3  -5  14      471.88      426.67     62.89 o 
   4  -5  14      181.16      225.79     78.18 o 
  -3  -4  14       18.26      -37.96     37.96 o 
  -2  -4  14      483.07      554.61     78.61 o 
  -1  -4  14       37.55       42.78     36.79 o 
   0  -4  14      268.01      292.52     54.89 o 
   1  -4  14      435.55      416.94     61.07 o 
   2  -4  14       74.54       74.36     39.29 o 
   3  -4  14      529.92      484.99     65.98 o 
   4  -4  14       26.89       22.23     35.81 o 
   5  -4  14      366.10      411.57     61.96 o 
  -4  -3  14      173.28      102.80     54.86 o 
  -3  -3  14       12.91       48.93     31.56 o 
  -2  -3  14      322.49      317.84     61.65 o 
  -1  -3  14       40.80      105.05     39.38 o 
   0  -3  14      302.18      333.52     59.32 o 
   1  -3  14      206.83       93.25     40.20 o 
   2  -3  14       21.47        1.51     31.31 o 
   3  -3  14      379.61      396.89     57.98 o 
   4  -3  14       24.57       18.89     30.36 o 
   5  -3  14      516.00      491.64     94.58 o 
   6  -3  14      308.90      359.66     58.18 o 
  -4  -2  14      212.92      250.54     47.00 o 
  -3  -2  14        4.59       -2.84     27.43 o 
  -2  -2  14      464.63      431.94     50.14 o 
  -1  -2  14       76.80      103.90     33.93 o 
   0  -2  14      532.93      618.26    151.98 o 
   1  -2  14      262.04      390.13     56.41 o 
   2  -2  14      118.19       74.05     64.78 o 
   3  -2  14      549.30      591.52     91.30 o 
   4  -2  14        9.92       -8.37     29.73 o 
   5  -2  14      633.41      705.53     70.76 o 
   6  -2  14      206.78      176.38     63.14 o 
   7  -2  14      141.53       52.52     38.90 o 
  -5  -1  14      220.23      169.78     46.45 o 
  -4  -1  14      187.04      176.10     42.98 o 
  -3  -1  14        6.27      -10.30     26.41 o 
  -2  -1  14      400.95      495.80     56.81 o 
  -1  -1  14       45.95       38.81     23.75 o 
   0  -1  14      828.38      833.87     71.75 o 
   1  -1  14      118.36      161.58     39.62 o 
   2  -1  14      111.86      105.06     36.33 o 
   3  -1  14      560.64      526.08     59.92 o 
   4  -1  14       29.70        8.97     31.43 o 
   5  -1  14      764.26      747.33     69.35 o 
   6  -1  14      160.11      115.54     39.73 o 
   7  -1  14      115.03       88.84     40.20 o 
   8  -1  14      450.76      411.91     62.50 o 
  -5   0  14      238.06      228.20     66.82 o 
  -4   0  14      198.97      168.35     40.43 o 
  -3   0  14        1.02       -0.18     26.73 o 
  -2   0  14      265.96      279.70     41.83 o 
  -1   0  14       90.51       66.00     26.89 o 
   0   0  14      496.16      508.09     44.93 o 
   1   0  14      214.16      168.30     39.34 o 
   2   0  14        1.20       26.56     27.24 o 
   3   0  14      931.75      999.25     72.46 o 
   4   0  14       45.21       30.96     27.09 o 
   5   0  14      650.92      766.39     67.78 o 
   6   0  14      385.39      340.18     64.78 o 
   7   0  14      330.33      344.64    104.15 o 
   8   0  14      682.78      669.39     71.75 o 
  -5   1  14      138.42      129.73     40.73 o 
  -4   1  14      241.35      253.57     43.85 o 
  -3   1  14       37.00       41.46     29.06 o 
  -2   1  14      449.54      499.02     50.52 o 
  -1   1  14        3.53       -4.31     22.02 o 
   0   1  14      608.25      694.74     74.14 o 
   1   1  14      601.97      662.90     47.74 o 
   2   1  14      432.83      474.06     53.70 o 
   3   1  14      597.09      625.72     60.96 o 
   4   1  14        3.95       19.87     25.65 o 
   5   1  14      665.76      721.09     63.70 o 
   6   1  14      150.66      167.44     39.12 o 
   7   1  14      281.42      290.39     48.79 o 
   8   1  14      477.76      554.10     65.52 o 
   9   1  14        2.53       26.79     54.12 o 
  -5   2  14      189.88      158.24     45.43 o 
  -4   2  14      291.57      238.24     65.69 o 
  -3   2  14      245.56      176.82     36.15 o 
  -2   2  14      546.19      628.86     54.88 o 
  -1   2  14       64.00       44.88     25.65 o 
   0   2  14      618.59      666.09     41.61 o 
   1   2  14      642.85      626.52     52.79 o 
   2   2  14      239.16      158.65     27.29 o 
   3   2  14      536.50      550.78     55.28 o 
   4   2  14       53.55       10.69     39.36 o 
   5   2  14     1062.53     1089.66    112.62 o 
   6   2  14      523.94      458.29     55.11 o 
   7   2  14      125.23       83.96     34.21 o 
   8   2  14      492.52      502.41     97.31 o 
   9   2  14       23.39      -30.07     53.58 o 
  -5   3  14      166.95      162.71     43.74 o 
  -4   3  14      191.27      240.88     48.50 o 
  -3   3  14      318.70      286.33     44.02 o 
  -2   3  14      432.82      449.24     47.90 o 
  -1   3  14       11.19       40.14     23.29 o 
   0   3  14      608.03      633.17     57.24 o 
   1   3  14      620.38      662.49     40.13 o 
   2   3  14      124.15       90.06     25.14 o 
   3   3  14      588.74      672.68     45.50 o 
   4   3  14        3.35       -8.43     29.25 o 
   5   3  14      685.89      748.32     86.92 o 
   6   3  14      708.34      593.06     58.19 o 
   7   3  14       76.47       85.28     53.03 o 
   8   3  14      639.17      488.20     96.77 o 
   9   3  14       84.04       75.44     61.23 o 
  -5   4  14      136.86      144.16     34.93 o 
  -4   4  14      328.52      278.45     58.60 o 
  -3   4  14      128.67       83.70     49.21 o 
  -2   4  14      482.53      479.41     59.52 o 
  -1   4  14       17.39       20.24     22.94 o 
   0   4  14      580.82      564.26     72.18 o 
   1   4  14      812.78      738.35     47.47 o 
   2   4  14      146.12      221.43     32.98 o 
   3   4  14      948.41      889.52     83.64 o 
   4   4  14       58.61       92.16     29.14 o 
   5   4  14      601.44      633.07     91.84 o 
   6   4  14      415.60      408.93     79.82 o 
   7   4  14      354.80      328.56     78.18 o 
   8   4  14      739.87      809.25    155.81 o 
   9   4  14       64.44       27.88     42.10 o 
  10   4  14      494.02      496.30     80.79 o 
  -5   5  14      226.03      160.64     34.47 o 
  -4   5  14      237.06      209.46     34.09 o 
  -3   5  14      129.67      152.86     30.17 o 
  -2   5  14      613.67      641.56     54.66 o 
  -1   5  14        0.78      -21.56     21.56 o 
   0   5  14     1123.40     1266.71     78.06 o 
   1   5  14      231.11      182.83     29.16 o 
   2   5  14     1326.87     1239.47     57.99 o 
   3   5  14     1645.29     1706.05     86.80 o 
   4   5  14       15.42       11.15     20.57 o 
   5   5  14      653.72      656.94     70.59 o 
   6   5  14      499.20      625.12     71.13 o 
   7   5  14      601.41      438.51     69.00 o 
   8   5  14      751.32      882.86     92.69 o 
   9   5  14        3.23       -6.15     35.94 o 
  10   5  14      880.53      881.68    118.63 o 
  -5   6  14      292.01      238.72     38.44 o 
  -4   6  14       58.75       41.70     26.25 o 
  -3   6  14      244.47      240.01     41.58 o 
  -2   6  14      549.97      489.76     50.51 o 
  -1   6  14       10.90       14.27     27.93 o 
   0   6  14      279.73      243.38     42.24 o 
   1   6  14       11.02       10.37     23.77 o 
   2   6  14      308.34      277.03     83.64 o 
   3   6  14      980.30      990.57     56.70 o 
   4   6  14       45.03       32.45     22.91 o 
   5   6  14     1095.62     1117.90     65.74 o 
   6   6  14      290.09      222.68     60.96 o 
   7   6  14      476.29      427.59     92.94 o 
   8   6  14      507.61      581.22     86.65 o 
   9   6  14        1.74      -28.96     37.90 o 
  10   6  14      950.80      828.66     99.01 o 
  -5   7  14      136.30      130.92     34.35 o 
  -4   7  14       66.12       41.81     28.25 o 
  -3   7  14       43.98       24.91     22.86 o 
  -2   7  14      926.85      930.11     59.35 o 
  -1   7  14      156.33      138.04     37.90 o 
   0   7  14      199.87      204.06     40.29 o 
   1   7  14      181.38      352.62     65.06 o 
   2   7  14      122.70       94.35     64.51 o 
   3   7  14      305.70      328.77     38.43 o 
   4   7  14       59.43       38.79     24.28 o 
   5   7  14     1382.54     1419.25    106.04 o 
   6   7  14      259.81      233.70     39.62 o 
   7   7  14      361.29      500.60     72.59 o 
   8   7  14      985.09      944.92     95.70 o 
   9   7  14        0.36        2.14     35.18 o 
  10   7  14      783.92      733.80     93.93 o 
  -5   8  14      137.87      174.08     36.64 o 
  -4   8  14       99.04       88.48     32.52 o 
  -3   8  14      267.45      258.61     50.78 o 
  -2   8  14      598.37      647.57    104.57 o 
  -1   8  14       11.85      -25.15     25.15 o 
   0   8  14      668.91      685.56     87.47 o 
   1   8  14      323.69      314.35     64.51 o 
   2   8  14      332.30      309.43     64.51 o 
   3   8  14      519.91      650.68     50.23 o 
   4   8  14       78.86       69.52     27.78 o 
   5   8  14     1999.46     2112.82     84.94 o 
   6   8  14      243.96      252.86     39.31 o 
   7   8  14      666.31      650.33     66.05 o 
   8   8  14      829.88      695.37     85.04 o 
   9   8  14        3.60       -2.20     40.38 o 
  10   8  14      624.50      646.32     90.40 o 
  -4   9  14      112.99      103.57     35.15 o 
  -3   9  14      134.35      110.61     31.35 o 
  -2   9  14      121.54      139.83     73.80 o 
  -1   9  14       18.90       20.26     25.21 o 
   0   9  14      661.12      522.09     80.36 o 
   1   9  14      199.59      179.86     53.58 o 
   2   9  14      125.70      184.78     55.22 o 
   3   9  14      551.88      596.25     50.60 o 
   4   9  14       16.46       20.12     23.07 o 
   5   9  14      571.62      621.15     55.03 o 
   6   9  14      172.63      226.21     45.71 o 
   7   9  14      457.28      505.08     56.59 o 
   8   9  14      563.70      632.88     81.90 o 
   9   9  14       72.42       52.32     45.49 o 
  10   9  14      561.32      393.09     74.60 o 
  -4  10  14      221.12      175.75     57.95 o 
  -3  10  14       45.74       10.72     31.03 o 
  -2  10  14      152.31      124.46     97.04 o 
  -1  10  14       26.40       -5.90     24.16 o 
   0  10  14      511.43      368.47     69.98 o 
   1  10  14      196.65      372.85     72.16 o 
   2  10  14      256.67      237.81     60.68 o 
   3  10  14      864.90      905.81     58.70 o 
   4  10  14        6.09       26.58     24.94 o 
   5  10  14      424.05      454.10     49.28 o 
   6  10  14       87.68      153.15     42.42 o 
   7  10  14      460.63      523.07     67.36 o 
   8  10  14      585.21      560.52     76.68 o 
   9  10  14       80.77      115.28     48.38 o 
  10  10  14      382.48      154.17     57.21 o 
  -3  11  14       39.25       65.56     34.33 o 
  -2  11  14      118.87      122.52     37.79 o 
  -1  11  14       88.51      144.22     46.47 o 
   0  11  14      506.71      540.39     55.77 o 
   1  11  14      114.19       86.38     46.47 o 
   2  11  14      444.32      373.39     75.99 o 
   3  11  14      724.58      773.07     69.58 o 
   4  11  14        0.39        0.85     29.03 o 
   5  11  14      219.19      305.95     51.99 o 
   6  11  14      216.03      201.89     45.91 o 
   7  11  14      567.16      529.36     69.71 o 
   8  11  14      524.73      611.21    110.98 o 
   9  11  14       44.77       13.12     54.12 o 
  10  11  14      374.28      417.68    108.79 o 
  -3  12  14      154.36      136.93     43.04 o 
  -2  12  14      195.28      178.73     52.76 o 
  -1  12  14       20.37       27.35     62.60 o 
   0  12  14      352.66      363.29    126.83 o 
   1  12  14      253.10      282.64     72.71 o 
   2  12  14      285.81      385.97     82.00 o 
   3  12  14      497.34      551.32     63.69 o 
   4  12  14        7.26      -16.84     47.02 o 
   5  12  14      456.27      369.45     62.32 o 
   6  12  14      280.56      265.76     55.00 o 
   7  12  14      749.72      691.08     80.13 o 
   8  12  14      403.76      392.53     92.39 o 
   9  12  14       76.81      140.50     69.43 o 
  -2  13  14      255.15      196.95     48.87 o 
  -1  13  14        0.36        7.79     31.28 o 
   0  13  14      261.28      340.35     52.30 o 
   1  13  14       73.02       99.75     36.12 o 
   2  13  14      252.66      251.48     73.26 o 
   3  13  14      119.74      152.05     42.12 o 
   4  13  14        8.60       42.77     33.57 o 
   5  13  14      629.79      668.62     82.28 o 
   6  13  14       73.90      140.96     45.38 o 
   7  13  14      181.76      310.87     60.09 o 
   8  13  14      208.80      321.46     92.39 o 
   9  13  14      117.20       96.22     62.32 o 
  -1  14  14        7.77       24.30     36.33 o 
   0  14  14      255.52      266.61     66.15 o 
   1  14  14       39.65       59.16     36.58 o 
   2  14  14      194.10      124.10     62.87 o 
   3  14  14      219.11      289.43     50.83 o 
   4  14  14       80.97      129.70     43.66 o 
   5  14  14      658.52      683.09    128.75 o 
   6  14  14      132.57       82.81     43.43 o 
   7  14  14      206.38      226.33     77.63 o 
   8  14  14      265.21      330.75     88.02 o 
   0  15  14      125.65      183.49     49.58 o 
   1  15  14       13.56        3.64     30.41 o 
   2  15  14      121.72       26.24     55.76 o 
   3  15  14      174.35      302.18    176.31 o 
   4  15  14       77.27       99.05     43.46 o 
   5  15  14      445.90      576.59     97.86 o 
   6  15  14      104.08      116.06     44.27 o 
   7  15  14      304.76      317.08     92.39 o 
   8  15  14      304.57      278.81     85.83 o 
   1  16  14        6.58       16.56     39.24 o 
   2  16  14      134.20      136.84     47.14 o 
   3  16  14      215.97      255.85     83.64 o 
   4  16  14       44.52       83.19     43.55 o 
   5  16  14      337.64      342.39     62.28 o 
   6  16  14       37.17       94.56     49.29 o 
  -1  -4  15       22.51      -37.18     50.84 o 
   0  -4  15      319.13      353.22     66.42 o 
   1  -4  15      402.14      455.52     68.34 o 
   2  -4  15       41.66       16.33     37.43 o 
   3  -4  15      191.45      142.09     47.51 o 
  -2  -3  15      281.76      369.05     68.32 o 
  -1  -3  15        1.86      -21.50     30.33 o 
   0  -3  15      227.44      175.16     50.06 o 
   1  -3  15      207.73      255.00     54.49 o 
   2  -3  15      135.41       90.58     62.60 o 
   3  -3  15      442.57      474.10     66.28 o 
   4  -3  15        8.68      -11.41     38.82 o 
   5  -3  15      355.89      367.19     62.01 o 
  -3  -2  15       71.10       48.35     34.69 o 
  -2  -2  15      208.59      192.60     57.40 o 
  -1  -2  15        2.45      -13.98     34.11 o 
   0  -2  15      354.60      340.11     71.89 o 
   1  -2  15       67.66        7.96     33.74 o 
   2  -2  15      254.99      284.91     79.82 o 
   3  -2  15      582.17      623.04    124.10 o 
   4  -2  15        1.74      -21.32     32.03 o 
   5  -2  15      393.20      447.63     63.77 o 
   6  -2  15      143.37      110.83     44.05 o 
  -3  -1  15       24.39       30.30     31.90 o 
  -2  -1  15      320.72      323.75     48.26 o 
  -1  -1  15        7.55       12.50     39.42 o 
   0  -1  15      359.07      446.95     62.67 o 
   1  -1  15       59.40       21.06     31.89 o 
   2  -1  15      270.81      231.47     57.68 o 
   3  -1  15      766.85      744.72     71.13 o 
   4  -1  15        9.58      -22.70     41.00 o 
   5  -1  15      595.22      667.89    128.20 o 
   6  -1  15       17.83      -11.38     32.80 o 
   7  -1  15      234.99      199.66     96.22 o 
  -4   0  15       98.78       91.39     38.64 o 
  -3   0  15       43.64       95.09     33.36 o 
  -2   0  15      251.10      298.82     46.73 o 
  -1   0  15        0.17      -22.47     24.38 o 
   0   0  15      489.20      412.29     48.00 o 
   1   0  15       10.31        2.99     30.90 o 
   2   0  15      131.27      102.27     36.33 o 
   3   0  15      674.65      706.76     67.57 o 
   4   0  15       19.99       -0.54     29.94 o 
   5   0  15      595.78      656.09     68.16 o 
   6   0  15       89.22       99.48     38.68 o 
   7   0  15      148.93      165.52     47.51 o 
  -4   1  15       88.32       45.41     36.09 o 
  -3   1  15       54.02       24.16     30.87 o 
  -2   1  15      264.85      220.75     42.24 o 
  -1   1  15        6.05      -14.06     23.33 o 
   0   1  15      396.41      426.84     46.74 o 
   1   1  15      113.01      106.17     33.87 o 
   2   1  15      154.46      148.09     36.46 o 
   3   1  15      526.90      559.12     62.87 o 
   4   1  15       33.98       12.35     29.70 o 
   5   1  15      890.72      912.13     74.25 o 
   6   1  15      283.21      283.99     51.52 o 
   7   1  15      273.49      274.56     52.25 o 
   8   1  15      285.24      303.96     78.18 o 
  -4   2  15      121.59      155.85     43.11 o 
  -3   2  15      155.09       94.94     37.03 o 
  -2   2  15      381.98      394.37     48.80 o 
  -1   2  15       10.25       -5.41     24.38 o 
   0   2  15      630.39      773.44     55.57 o 
   1   2  15      408.48      407.79     37.34 o 
   2   2  15      426.33      384.55     77.63 o 
   3   2  15      162.04      144.16     35.46 o 
   4   2  15        7.76       43.87     29.53 o 
   5   2  15     1181.76     1017.97     73.30 o 
   6   2  15      231.73      169.09     41.36 o 
   7   2  15      354.29      378.31     85.83 o 
   8   2  15      315.65      289.75     78.72 o 
  -4   3  15      154.16      166.67     43.23 o 
  -3   3  15      208.52      219.86     41.92 o 
  -2   3  15      305.18      242.22     40.85 o 
  -1   3  15        5.39      -14.95     22.43 o 
   0   3  15      571.70      586.76     66.14 o 
   1   3  15      394.83      441.26     42.49 o 
   2   3  15      249.02      232.85     34.47 o 
   3   3  15      339.84      288.56     45.00 o 
   4   3  15        2.25      -25.60     25.60 o 
   5   3  15      683.18      625.97    161.55 o 
   6   3  15      204.15       85.28     54.12 o 
   7   3  15      357.88      224.69     71.07 o 
   8   3  15      375.94      295.76     78.18 o 
   9   3  15       65.74      -32.80     49.75 o 
  -5   4  15      172.90      133.39     80.91 o 
  -4   4  15       98.10      117.89     38.94 o 
  -3   4  15      291.99      259.56     45.01 o 
  -2   4  15      318.62      343.89     70.10 o 
  -1   4  15        3.68       -3.70     25.23 o 
   0   4  15      600.04      625.58     62.74 o 
   1   4  15      232.74      294.58     46.44 o 
   2   4  15      353.84      365.76     39.27 o 
   3   4  15      399.31      425.88     37.03 o 
   4   4  15       58.11       36.40     29.82 o 
   5   4  15      563.00      702.50     95.67 o 
   6   4  15      181.02      221.96     65.60 o 
   7   4  15      541.95      483.83     69.35 o 
   8   4  15      461.84      401.77     69.20 o 
   9   4  15      101.28       32.60     78.18 o 
  -4   5  15       38.04       45.31     34.55 o 
  -3   5  15      210.18      233.19     83.18 o 
  -2   5  15      277.23      335.81     44.76 o 
  -1   5  15       10.23        2.91     29.90 o 
   0   5  15      733.47      700.19     65.11 o 
   1   5  15      338.43      276.51     44.65 o 
   2   5  15      369.65      359.66     38.05 o 
   3   5  15      522.55      538.08     46.28 o 
   4   5  15       39.46       41.26     25.26 o 
   5   5  15      635.09      594.65     69.12 o 
   6   5  15      223.36      154.94     44.28 o 
   7   5  15      634.95      838.13     88.25 o 
   8   5  15      500.47      532.86    135.03 o 
   9   5  15       63.00      110.81     49.86 o 
  -4   6  15       38.85       21.23     32.66 o 
  -3   6  15      251.93      253.75     43.49 o 
  -2   6  15      344.15      378.46     56.30 o 
  -1   6  15       17.08       -1.68     28.87 o 
   0   6  15      952.55      996.67     74.71 o 
   1   6  15      479.00      500.85    138.86 o 
   2   6  15      329.62      439.28     49.54 o 
   3   6  15     1065.52     1007.03     59.14 o 
   4   6  15        1.72       18.53     31.17 o 
   5   6  15      920.42      917.37     62.75 o 
   6   6  15      152.47      175.57     48.42 o 
   7   6  15      949.74      886.55    112.35 o 
   8   6  15      342.30      290.25     63.10 o 
   9   6  15       40.39        1.96     40.57 o 
  -4   7  15       27.39      -18.48     29.79 o 
  -3   7  15      160.33      132.41     42.50 o 
  -2   7  15      260.44      107.74     39.20 o 
  -1   7  15       55.04       24.72     48.11 o 
   0   7  15      435.67      365.19     67.79 o 
   1   7  15        2.37      -20.23     32.80 o 
   2   7  15      677.08      571.84     80.91 o 
   3   7  15      458.95      498.77     46.68 o 
   4   7  15      101.70       52.99     25.99 o 
   5   7  15     1110.71     1109.84     72.95 o 
   6   7  15       30.95        9.45     34.31 o 
   7   7  15      656.27      633.21    154.99 o 
   8   7  15      383.58      223.69     59.14 o 
   9   7  15       89.54       11.19     44.01 o 
  10   7  15      652.95      661.50    127.93 o 
  -4   8  15       33.63      -20.05     29.14 o 
  -3   8  15       84.52       80.03     46.47 o 
  -2   8  15      260.14      175.33     44.84 o 
  -1   8  15       26.92       38.27     39.36 o 
   0   8  15      105.70       63.96     42.64 o 
   1   8  15       11.87       18.04     33.35 o 
   2   8  15      838.40      843.55     98.41 o 
   3   8  15      633.77      761.75     80.91 o 
   4   8  15      148.28      128.94     31.59 o 
   5   8  15     1528.23     1422.80     76.51 o 
   6   8  15      215.52      227.43     39.57 o 
   7   8  15      375.39      453.65     70.10 o 
   8   8  15      460.99      508.35     77.63 o 
   9   8  15      109.89       11.44     44.05 o 
  10   8  15      470.93      503.51    116.99 o 
  -4   9  15       93.57       50.57     34.23 o 
  -3   9  15      201.30      252.23     49.41 o 
  -2   9  15      297.49      189.16     59.59 o 
  -1   9  15       11.59        0.00     36.08 o 
   0   9  15      265.33      256.40     66.70 o 
   1   9  15      108.76      129.57     51.94 o 
   2   9  15      426.39      447.20     80.91 o 
   3   9  15      536.34      531.77     77.63 o 
   4   9  15       38.90        4.20     23.98 o 
   5   9  15     1054.26     1142.17     86.31 o 
   6   9  15      180.30      197.79     40.29 o 
   7   9  15      686.96      750.68     67.00 o 
   8   9  15      405.33      238.92     57.12 o 
   9   9  15      226.71      259.86     65.99 o 
  -3  10  15      129.59      164.37     45.78 o 
  -2  10  15      114.33       59.12     68.34 o 
  -1  10  15       66.75       57.40     48.66 o 
   0  10  15      435.46      422.05     79.27 o 
   1  10  15       33.75      -16.40     38.27 o 
   2  10  15      470.75      485.47     86.38 o 
   3  10  15      616.13      729.84     98.95 o 
   4  10  15      194.91      154.14     46.91 o 
   5  10  15      461.10      372.84     78.60 o 
   6  10  15        1.03       -7.67     26.21 o 
   7  10  15      822.87      854.12     71.74 o 
   8  10  15      473.46      491.62     94.85 o 
   9  10  15      259.48      356.78     71.14 o 
  -3  11  15       59.28       98.99     42.00 o 
  -2  11  15      103.58       72.87     36.51 o 
  -1  11  15      133.87       47.02     48.11 o 
   0  11  15      338.10      138.86     54.12 o 
   1  11  15       22.51       84.19     47.56 o 
   2  11  15      387.88      265.69     71.07 o 
   3  11  15      649.94      642.91    101.69 o 
   4  11  15       87.27       89.47     32.52 o 
   5  11  15      234.57      300.80     45.12 o 
   6  11  15        0.19      -22.61     25.13 o 
   7  11  15      637.40      727.00     67.62 o 
   8  11  15      307.54      444.43     73.69 o 
   9  11  15      283.92      313.18     86.10 o 
  -2  12  15      167.93      223.14     66.70 o 
  -1  12  15       36.28       -4.37     38.27 o 
   0  12  15      324.79      420.41     86.38 o 
   1  12  15       93.17       -5.47     41.00 o 
   2  12  15      270.03      330.75     79.82 o 
   3  12  15      534.44      541.23     98.95 o 
   4  12  15       68.65       74.74     38.25 o 
   5  12  15      403.33      527.68     70.80 o 
   6  12  15       65.89       30.85     38.39 o 
   7  12  15      701.11      782.37     93.21 o 
   8  12  15      287.29      194.08     77.08 o 
   9  12  15      156.16      322.00     90.75 o 
  -1  13  15       15.22       34.13     36.27 o 
   0  13  15      245.40      199.00     68.88 o 
   1  13  15       23.38      -26.24     44.28 o 
   2  13  15      219.46      224.15     72.16 o 
   3  13  15      134.26      185.33     66.70 o 
   4  13  15      103.26      142.85     42.12 o 
   5  13  15      756.52      634.16     74.50 o 
   6  13  15        3.52        6.40     34.79 o 
   7  13  15      505.17      468.94     71.67 o 
   8  13  15      150.94       61.23     62.87 o 
  -1  14  15       16.63       24.22     38.85 o 
   0  14  15      283.54      248.20     76.54 o 
   1  14  15       11.84       45.38     50.30 o 
   2  14  15      218.86      368.47     85.83 o 
   3  14  15       99.22       38.27     50.30 o 
   4  14  15      124.13      143.21     84.19 o 
   5  14  15      756.56      839.06     84.49 o 
   6  14  15        7.42      -24.56     34.33 o 
   7  14  15      343.34      391.01     67.98 o 
   8  14  15      151.74      200.09     78.18 o 
   1  15  15        6.70       47.56     55.22 o 
   2  15  15      137.82      138.86     67.79 o 
   3  15  15      134.61      189.16     72.71 o 
   4  15  15      103.77       89.35     41.62 o 
   5  15  15      508.79      575.76    109.34 o 
   6  15  15        4.85      -39.34     39.34 o 
   7  15  15      381.42      316.36     62.04 o 
   3  16  15      137.13      143.78     68.88 o 
   4  16  15       95.28       57.58     44.89 o 
   5  16  15      336.51      470.53     72.60 o 
  -1  -2  16        0.20       14.01     43.89 o 
   0  -2  16      207.75      167.85    109.61 o 
   1  -2  16       75.19      116.05     45.38 o 
   2  -2  16      193.59      141.73     45.98 o 
   3  -2  16      430.86      480.05    176.04 o 
   4  -2  16       17.15        9.67     37.70 o 
  -2  -1  16      231.89      237.80     61.45 o 
  -1  -1  16        0.01      -22.99     38.22 o 
   0  -1  16      364.89      313.44     48.39 o 
   1  -1  16        9.79        5.73     36.02 o 
   2  -1  16      388.83      368.77     91.57 o 
   3  -1  16      602.30      662.26    187.24 o 
   4  -1  16        0.31      -29.50     29.50 o 
   5  -1  16      526.58      461.85     64.75 o 
  -2   0  16      153.30      110.81     41.66 o 
  -1   0  16        0.07       -6.10     26.54 o 
   0   0  16      212.13      169.34     49.54 o 
   1   0  16        5.91       38.23     36.51 o 
   2   0  16      292.26      273.95     53.34 o 
   3   0  16      337.56      408.94     89.38 o 
   4   0  16        1.69      -28.54     28.54 o 
   5   0  16      644.62      749.77     92.94 o 
   6   0  16       28.16       34.19     38.04 o 
  -3   1  16       98.44       68.11     36.41 o 
  -2   1  16      211.48      254.87     44.62 o 
  -1   1  16        5.58      -26.51     26.51 o 
   0   1  16      359.16      295.17     56.94 o 
   1   1  16       46.13        2.52     28.28 o 
   2   1  16      188.95      270.88     50.30 o 
   3   1  16      352.22      362.19     57.38 o 
   4   1  16       50.17        1.73     31.81 o 
   5   1  16      504.22      504.04    101.41 o 
   6   1  16       63.90       78.06     40.98 o 
   7   1  16      389.91      473.61     66.16 o 
  -3   2  16       98.43      127.41     49.99 o 
  -2   2  16      253.43      212.17     41.77 o 
  -1   2  16       26.16       37.68     30.61 o 
   0   2  16      355.48      270.61     41.59 o 
   1   2  16      248.00      256.02     47.52 o 
   2   2  16      434.40      414.17     56.34 o 
   3   2  16      299.41      340.83     69.43 o 
   4   2  16      147.36      141.87     42.17 o 
   5   2  16      606.12      563.57     90.75 o 
   6   2  16      130.40       63.20     40.73 o 
   7   2  16      364.24      392.53     86.38 o 
   8   2  16      129.54      113.17     66.15 o 
  -3   3  16      121.38      116.47     39.30 o 
  -2   3  16      180.15      240.64     50.53 o 
  -1   3  16       14.08      -20.98     25.85 o 
   0   3  16      328.07      336.89     52.20 o 
   1   3  16      382.90      401.66     55.49 o 
   2   3  16      283.97      315.91     50.48 o 
   3   3  16      177.21      212.96     43.39 o 
   4   3  16       26.06       22.39     30.69 o 
   5   3  16      668.14      811.30    107.15 o 
   6   3  16       94.59       86.38     55.22 o 
   7   3  16      490.23      521.55     99.50 o 
   8   3  16      333.75      367.93     93.48 o 
  -3   4  16       92.61       71.55     35.18 o 
  -2   4  16      130.02       91.05     33.71 o 
  -1   4  16       10.71       12.15     31.65 o 
   0   4  16      433.17      497.76     61.33 o 
   1   4  16      223.61      235.48     45.70 o 
   2   4  16      248.92      265.29     36.72 o 
   3   4  16      482.52      466.89     56.04 o 
   4   4  16      148.73      131.40     67.79 o 
   5   4  16      438.77      425.43     63.69 o 
   6   4  16        0.73      -34.67     34.67 o 
   7   4  16      816.19      646.35    162.92 o 
   8   4  16      381.60      316.82     63.00 o 
  -4   5  16       51.27       39.82     53.92 o 
  -3   5  16      138.45      112.32     43.93 o 
  -2   5  16      244.32      314.98     55.29 o 
  -1   5  16       44.22       14.75     31.94 o 
   0   5  16      618.11      585.78     64.56 o 
   1   5  16      101.32      163.48     41.50 o 
   2   5  16      388.08      384.83     44.83 o 
   3   5  16      612.19      687.19    104.42 o 
   4   5  16       55.44       41.26     33.08 o 
   5   5  16      352.24      232.74     51.21 o 
   6   5  16       12.48       20.21     34.77 o 
   7   5  16      663.45      747.71     86.34 o 
   8   5  16      321.72      339.77     68.61 o 
   9   5  16      144.87       31.16     62.87 o 
  -3   6  16      193.07      146.93     56.58 o 
  -2   6  16      257.06      148.39     91.30 o 
  -1   6  16        8.61       -7.77     30.92 o 
   0   6  16      469.41      479.03     60.64 o 
   1   6  16      164.51      160.18     55.76 o 
   2   6  16      223.87      359.18     72.16 o 
   3   6  16      560.98      641.21     60.99 o 
   4   6  16       52.89       48.96     26.80 o 
   5   6  16      715.31      683.49     75.80 o 
   6   6  16       54.59       72.25     44.29 o 
   7   6  16      560.40      646.14     82.79 o 
   8   6  16      171.13      254.42     62.66 o 
   9   6  16      177.41      261.51     63.83 o 
  -3   7  16      104.51      119.59    100.32 o 
  -2   7  16      257.91      257.28    115.63 o 
  -1   7  16        6.92       -2.47     51.12 o 
   0   7  16      490.83      456.49     79.82 o 
   1   7  16       45.76       -7.65     34.99 o 
   2   7  16      184.26      179.32     57.95 o 
   3   7  16      249.33      286.34     46.00 o 
   4   7  16      123.48      119.07     32.72 o 
   5   7  16     1198.08     1301.10     74.98 o 
   6   7  16       60.22       11.57     37.30 o 
   7   7  16      630.90      503.00     74.92 o 
   8   7  16      126.92       76.93     60.96 o 
   9   7  16      173.46      186.22     60.07 o 
  -3   8  16       94.49      105.52     57.13 o 
  -2   8  16      219.96      183.69     62.87 o 
  -1   8  16       69.09       60.14     48.66 o 
   0   8  16      595.69      737.49     98.41 o 
   1   8  16       23.81      -33.35     33.35 o 
   2   8  16      907.88     1082.46    112.07 o 
   3   8  16      648.69      633.07     92.94 o 
   4   8  16      294.78      362.86     45.70 o 
   5   8  16     1304.93     1253.90     74.80 o 
   6   8  16       20.58       15.65     28.44 o 
   7   8  16      334.02      350.74     65.52 o 
   8   8  16      194.26      191.75     58.34 o 
   9   8  16      138.79      132.27     55.83 o 
  -3   9  16      120.94      157.45     61.78 o 
  -2   9  16      120.28       84.74     55.22 o 
  -1   9  16       84.76       69.43     53.03 o 
   0   9  16      139.96      107.15     49.75 o 
   1   9  16        0.62      -22.41     34.99 o 
   2   9  16      815.98      845.19    105.51 o 
   3   9  16      351.83      391.43     78.72 o 
   4   9  16       80.98       51.36     29.34 o 
   5   9  16      688.62      740.20     62.74 o 
   6   9  16       25.84       17.27     28.96 o 
   7   9  16      449.34      510.40    100.33 o 
   8   9  16      156.94      236.08     62.36 o 
   9   9  16      294.53      272.71     72.98 o 
  -2  10  16      111.65       82.00     51.39 o 
  -1  10  16        2.59      -28.97     33.35 o 
   0  10  16      116.68      149.79     55.22 o 
   1  10  16       18.82      -28.97     33.90 o 
   2  10  16      523.47      732.57    104.97 o 
   3  10  16      430.24      594.80     96.77 o 
   4  10  16      189.01      233.82     40.41 o 
   5  10  16      611.56      587.80     60.07 o 
   6  10  16        5.85       24.93     31.14 o 
   7  10  16      595.89      550.25    126.22 o 
   8  10  16      217.49      202.51     58.56 o 
   9  10  16      263.68      179.33     57.93 o 
  -2  11  16      188.43      164.56     65.06 o 
  -1  11  16       68.63       63.96     51.39 o 
   0  11  16      412.91      401.82     82.00 o 
   1  11  16       14.92       -6.56     36.08 o 
   2  11  16      441.96      578.95     97.86 o 
   3  11  16      339.18      183.69     65.06 o 
   4  11  16      414.36      557.07     68.03 o 
   5  11  16      392.85      313.73     46.80 o 
   6  11  16       18.97       29.28     31.72 o 
   7  11  16      714.93      664.52    113.98 o 
   8  11  16      169.06      145.62     44.67 o 
  -1  12  16      100.52      148.15     63.96 o 
   0  12  16      285.20      244.37     74.35 o 
   1  12  16       47.19        6.56     43.19 o 
   2  12  16      203.73       44.83     53.03 o 
   3  12  16      200.86      171.66     62.87 o 
   4  12  16      274.68      354.26     86.92 o 
   5  12  16      230.24      237.84     44.09 o 
   6  12  16       18.85        7.58     31.01 o 
   7  12  16      680.97      784.51     73.37 o 
   8  12  16      124.89      105.15     53.41 o 
   0  13  16      210.72      120.27     63.42 o 
   1  13  16       17.13       49.75     52.48 o 
   2  13  16      165.07      159.64     68.34 o 
   3  13  16      130.82      276.63     81.46 o 
   4  13  16      133.07       26.24     53.58 o 
   5  13  16      288.71      285.04     53.14 o 
   6  13  16        2.62       42.96     39.54 o 
   7  13  16      466.56      641.59     84.06 o 
   8  13  16       33.10       39.91     61.78 o 
   1  14  16        0.02       15.31     53.58 o 
   2  14  16      302.43      240.55     76.54 o 
   3  14  16       81.12       10.39     52.48 o 
   4  14  16      161.57       94.58     63.42 o 
   5  14  16      476.96      462.56     68.32 o 
   6  14  16       74.49       73.91     43.21 o 
   7  14  16      344.08      282.20     60.27 o 
   2  15  16      180.76      181.50     77.63 o 
   3  15  16       65.28       25.69     57.95 o 
   4  15  16      123.54       81.46     61.23 o 
   5  15  16      347.56      429.00    111.53 o 
   6  15  16       54.46      204.46     82.00 o 
   1  -1  17      103.74      118.62     56.31 o 
   2  -1  17      195.60      156.97    103.05 o 
   3  -1  17      261.20      170.57     76.54 o 
   0   0  17      347.26      426.36    144.87 o 
   1   0  17       64.44       14.02     33.16 o 
   2   0  17      282.15      275.15     55.08 o 
   3   0  17      510.80      581.23     71.36 o 
   4   0  17       36.75       28.23     40.00 o 
   5   0  17      363.22      349.88     86.38 o 
  -1   1  17       65.26       99.07     37.73 o 
   0   1  17      248.63      172.38     50.44 o 
   1   1  17        2.46       19.13     54.12 o 
   2   1  17      285.36      399.62     59.83 o 
   3   1  17      330.32      393.03     64.24 o 
   4   1  17      132.56      144.16     46.05 o 
   5   1  17      494.69      490.62     66.88 o 
   6   1  17       17.11       36.08     59.04 o 
  -2   2  17      127.50      128.31     40.26 o 
  -1   2  17       23.83       19.57     32.84 o 
   0   2  17      279.39      251.75    141.87 o 
   1   2  17       53.51      101.14     62.87 o 
   2   2  17      263.44      235.66     51.31 o 
   3   2  17      525.46      574.68     67.17 o 
   4   2  17      215.90      144.56     44.05 o 
   5   2  17      476.15      444.95     61.78 o 
   6   2  17        0.35      -37.72     50.30 o 
  -2   3  17      113.50       60.55     36.63 o 
  -1   3  17       72.52      103.45     42.38 o 
   0   3  17      243.73      314.76     55.50 o 
   1   3  17       54.05       57.20     35.77 o 
   2   3  17      554.20      550.05     64.75 o 
   3   3  17      230.48      239.18     48.40 o 
   4   3  17       31.73       41.11     35.34 o 
   5   3  17      285.83      347.70     80.91 o 
   6   3  17        2.32       -7.65     48.11 o 
   7   3  17      448.08      536.31    103.87 o 
  -2   4  17       46.24       44.20     41.99 o 
  -1   4  17       48.08      -16.13     30.34 o 
   0   4  17      178.63      199.26     46.27 o 
   1   4  17       27.54      -15.05     29.94 o 
   2   4  17      450.37      470.75     59.87 o 
   3   4  17      275.52      279.36     67.24 o 
   4   4  17       27.27       -2.19     44.83 o 
   5   4  17      594.77      701.62    205.28 o 
   6   4  17        0.39       -6.68     37.59 o 
   7   4  17      528.20      560.55    154.44 o 
  -2   5  17      116.35       86.49     45.07 o 
  -1   5  17      110.73      119.99     50.57 o 
   0   5  17      387.99      350.90     58.35 o 
   1   5  17        3.70        0.90     31.37 o 
   2   5  17      525.38      724.92     95.12 o 
   3   5  17      255.01      241.09     68.88 o 
   4   5  17      304.57      246.56     67.79 o 
   5   5  17      506.25      494.18     67.49 o 
   6   5  17        0.14      -23.52     37.93 o 
   7   5  17      705.03      855.90     92.57 o 
   8   5  17      110.15      121.41     55.04 o 
  -2   6  17      205.45      190.61     52.27 o 
  -1   6  17       80.80       51.86     39.22 o 
   0   6  17      367.40      447.20     82.00 o 
   1   6  17       43.43       38.27     47.56 o 
   2   6  17      293.76      440.09     79.27 o 
   3   6  17      182.89       99.58     37.35 o 
   4   6  17      285.90      241.64     67.24 o 
   5   6  17      347.74      294.36     58.65 o 
   6   6  17        0.11      -32.97     32.97 o 
   7   6  17      563.35      610.38     81.44 o 
   8   6  17       88.67       97.19     50.31 o 
  -2   7  17      185.18      221.63     57.13 o 
  -1   7  17      106.59       75.99     49.20 o 
   0   7  17      253.13      274.99     71.62 o 
   1   7  17        6.41      -13.67     37.72 o 
   2   7  17      228.35      196.81     60.68 o 
   3   7  17       78.05       79.27     50.30 o 
   4   7  17      355.94      279.48     69.16 o 
   5   7  17      608.91      802.43    147.06 o 
   6   7  17        6.73      -22.11     37.70 o 
   7   7  17      584.56      436.59     72.09 o 
   8   7  17      108.47      204.95     59.47 o 
  -2   8  17      120.73      148.15     65.06 o 
  -1   8  17       95.97      181.50     64.51 o 
   0   8  17      370.16      527.01     93.48 o 
   1   8  17        3.59      -30.61     36.08 o 
   2   8  17      367.78      427.52     83.64 o 
   3   8  17      205.33      187.52     60.68 o 
   4   8  17      536.06      519.94     64.75 o 
   5   8  17      897.90      900.08     67.69 o 
   6   8  17        0.71       -4.33     39.68 o 
   7   8  17      314.99      413.29     73.13 o 
   8   8  17       60.90      -22.80     57.68 o 
  -2   9  17      114.66       59.59     53.03 o 
  -1   9  17      162.52        7.11     43.19 o 
   0   9  17      454.44      587.70     94.58 o 
   1   9  17        0.06      -38.82     38.82 o 
   2   9  17      419.28      391.43     83.64 o 
   3   9  17      218.78      330.20     79.82 o 
   4   9  17      291.65      246.04     51.59 o 
   5   9  17      567.14      601.47     60.15 o 
   6   9  17       29.56       54.20     33.64 o 
   7   9  17      307.71      318.54    106.06 o 
   8   9  17       75.51      100.17     52.81 o 
  -1  10  17      176.95      301.78     77.63 o 
   0  10  17      240.11      196.26     63.96 o 
   1  10  17       35.57       -4.92     41.00 o 
   2  10  17      592.17      587.70    100.05 o 
   3  10  17      104.10       90.20     59.59 o 
   4  10  17      180.91      194.62     71.62 o 
   5  10  17      309.83      272.32     47.81 o 
   6  10  17       64.61       63.21     35.83 o 
   7  10  17      481.29      453.61     59.66 o 
   8  10  17       93.82       98.40     57.13 o 
  -1  11  17       40.67       16.95     47.56 o 
   0  11  17      165.47      131.21     54.67 o 
   1  11  17       47.77      -35.54     41.55 o 
   2  11  17      435.52      536.85     95.12 o 
   3  11  17      112.79       50.84     52.48 o 
   4  11  17      223.43      257.49     75.99 o 
   5  11  17      231.77      186.03     42.79 o 
   6  11  17       68.94       81.80     37.01 o 
   7  11  17      435.83      542.33     63.60 o 
   8  11  17       34.97       -6.35     65.33 o 
   0  12  17      203.41      109.34     61.78 o 
   1  12  17        1.65      -34.44     43.19 o 
   2  12  17      309.08      299.04     79.82 o 
   3  12  17       60.09       48.66     56.86 o 
   4  12  17      367.43      190.25     71.07 o 
   5  12  17      264.88      266.40     57.99 o 
   6  12  17       30.38       44.39     36.32 o 
   7  12  17      473.92      417.40     60.28 o 
   1  13  17        3.17      -28.43     44.28 o 
   2  13  17      184.44      230.16     75.99 o 
   3  13  17        1.41      -35.54     46.47 o 
   4  13  17      291.58      136.67     68.88 o 
   5  13  17      133.55      128.47     49.32 o 
   6  13  17       27.95      -15.43     34.29 o 
   7  13  17      361.22      342.23    104.42 o 
   2  14  17      211.58      312.16     90.75 o 
   3  14  17        5.90       39.91     56.86 o 
   4  14  17      166.14       98.41     66.70 o 
   5  14  17      133.03       87.47     65.06 o 
   6  14  17      109.01      220.32     93.48 o 
   2   1  18      215.03      254.21     76.54 o 
   1   2  18        6.02       30.07     60.68 o 
   2   2  18      554.69      816.68    123.01 o 
   3   2  18      234.74      170.90     50.35 o 
   4   2  18      165.95      172.79     51.91 o 
   0   3  18      153.52      194.08     51.17 o 
   1   3  18        6.48      -19.13     58.50 o 
   2   3  18      613.00      681.73    112.62 o 
   3   3  18      113.25       57.52     42.58 o 
   4   3  18      261.89      371.75     84.19 o 
   5   3  18      193.29      266.79     76.54 o 
  -1   4  18       29.03       31.16     67.79 o 
   0   4  18      137.43      167.92     50.49 o 
   1   4  18        1.72       -6.90     34.68 o 
   2   4  18      666.30      766.47    113.71 o 
   3   4  18       26.99       79.27     55.22 o 
   4   4  18      171.56      292.48     77.63 o 
   5   4  18      127.40       75.99     61.78 o 
   6   4  18       49.74       82.15     48.30 o 
  -1   5  18       39.01       -3.75     38.17 o 
   0   5  18      267.25      233.26     58.77 o 
   1   5  18        5.86      -16.40     45.38 o 
   2   5  18      512.10      713.98    100.59 o 
   3   5  18      107.28       47.56     52.48 o 
   4   5  18      298.08      189.16     69.43 o 
   5   5  18      210.35      165.65     66.15 o 
   6   5  18       34.97       27.75     43.34 o 
  -1   6  18       17.25      -31.35     31.93 o 
   0   6  18      315.42      346.06     80.91 o 
   1   6  18        4.82       -9.84     43.19 o 
   2   6  18      297.36      151.98     59.59 o 
   3   6  18       81.25       45.38     50.30 o 
   4   6  18      641.67      593.16     95.67 o 
   5   6  18      245.89      240.00     73.80 o 
   6   6  18       24.23       33.03     42.39 o 
   7   6  18      310.99      309.44     70.97 o 
  -1   7  18       51.10       74.90     51.94 o 
   0   7  18      190.91      100.05     59.04 o 
   1   7  18        0.55      -20.77     35.54 o 
   2   7  18      146.44      205.01     66.70 o 
   3   7  18        3.44        6.01     47.02 o 
   4   7  18      651.10      631.94     69.53 o 
   5   7  18      343.04      403.46     85.83 o 
   6   7  18       92.89      116.96     49.09 o 
   7   7  18      364.87      219.14     60.94 o 
   0   8  18      261.52      293.03     78.72 o 
   1   8  18        2.71        4.37     42.64 o 
   2   8  18      282.29      254.76     71.62 o 
   3   8  18       59.80      136.67     60.68 o 
   4   8  18      330.59      500.23     96.22 o 
   5   8  18      311.72      259.09     53.85 o 
   6   8  18      109.06      105.84     48.86 o 
   7   8  18      292.07      301.82     78.18 o 
   0   9  18      197.80      196.26     68.88 o 
   1   9  18        1.11      -43.74     43.74 o 
   2   9  18      278.27      320.91     80.36 o 
   3   9  18      165.34      283.19     75.99 o 
   4   9  18      171.86      166.20     65.06 o 
   5   9  18      254.49      185.23     48.26 o 
   6   9  18      184.95      177.02     56.25 o 
   7   9  18      255.37      234.00     92.12 o 
   0  10  18      146.38      113.17     65.06 o 
   1  10  18        2.91        3.28     47.02 o 
   2  10  18      333.62      330.75     83.10 o 
   3  10  18       59.01       31.16     53.03 o 
   4  10  18      161.84      141.59     67.24 o 
   5  10  18      176.76      114.70     43.87 o 
   6  10  18       96.68       96.49     38.62 o 
   7  10  18      260.73      305.99     67.64 o 
   1  11  18       12.64       12.03     50.30 o 
   2  11  18      322.19      420.41     92.94 o 
   3  11  18       43.03       94.58     60.68 o 
   4  11  18      192.98      375.58     91.30 o 
   5  11  18      168.93       25.69     55.76 o 
   6  11  18       80.54       94.25     39.41 o 
   2  12  18      217.03      330.20     84.19 o 
   3  12  18       33.34      -34.99     47.56 o 
   4  12  18      280.14      130.11     69.43 o 
   5  12  18      150.81      129.02     66.70 o 
   6  12  18       45.86       23.19     80.36 o 
   4   5  19       95.95        2.73     53.03 o 
   2   6  19      138.39      165.10     67.24 o 
   4   6  19      155.73       94.03     63.96 o 
   5   6  19       70.74       48.11     61.23 o 
   2   7  19      118.47      133.39     59.04 o 
   3   7  19        2.78       11.48     51.94 o 
   5   7  19      120.31      109.89     64.51 o 
   2   8  19      277.11      264.60     80.91 o 
   3   8  19        1.18       30.07     54.67 o 
   4   8  19      220.61      238.36     73.80 o 
   5   8  19      145.73      200.64     71.62 o 
   2   9  19      181.52       87.47     63.96 o 
   3   9  19        6.46       18.04     54.67 o 
   4   9  19      115.67       88.02     64.51 o 
   5   9  19       56.79       46.47     61.23 o 
   3  10  19        6.39      -19.68     53.58 o 
   4  10  19       98.69      146.51     70.52 o 
                                                 
